# Supplementary material for: Acute experimental infection of bats and ferrets with Hendra virus: Insights into the early host response of the reservoir host and susceptible model species
Source: PLoS Pathog. 2020 Mar 30;16(3):e1008412. doi: 10.1371/journal.ppat.1008412 (PMC7145190; doi:10.1371/journal.ppat.1008412)
Supplement: S1 Table — (XLSX) [file ppat.1008412.s001.xlsx]

## Sheet: 1. HeV in F8-60
Sequence	Accessions	Names	Start.Position	Best.Conf.(Peptide)	Best.Hypoth.Conf	Length	Modifications	Protein.Modifications	Cleavages	dMass	Obs.MW	Obs.m/z	Theor.MW	Theor.m/z	Theor.z	Acq.Time	Intensity.(Peptide)
SDIFEEAASFR	tr|F4YH64|F4YH64_9PARA	Nucleocapsid OS=Hendra virus GN=N PE=4 SV=1	2	99	99	11	Acetyl@N-term	Acetyl@2	cleaved M-S@N-term	-0.000781349	1312.59	657.304	1312.59	657.304	2	81.111	127182
AVTAPDTAEESETR	tr|F4YH64|F4YH64_9PARA	Nucleocapsid OS=Hendra virus GN=N PE=4 SV=1	179	99	99	14				-0.00162875	1475.67	738.843	1475.67	738.844	2	24.1712	474816
APYMVLLEESIQTK	tr|F4YH64|F4YH64_9PARA	Nucleocapsid OS=Hendra virus GN=N PE=4 SV=1	308	99	99	14				-0.000448378	1620.84	811.429	1620.84	811.429	2	77.3395	330680
GYLEPMYFR	tr|F4YH64|F4YH64_9PARA	Nucleocapsid OS=Hendra virus GN=N PE=4 SV=1	353	99	99	9	Oxidation(M)@6			-0.000366994	1190.54	596.279	1190.54	596.279	2	52.3848	360412
LGLNSDQVAELAAAVQETSVGR	tr|F4YH64|F4YH64_9PARA	Nucleocapsid OS=Hendra virus GN=N PE=4 SV=1	382	99	99	22				-1.84911e-05	2227.14	1114.58	2227.14	1114.58	2	80.4393	2528323
FAAGGVLVGGGEQDIDEEEEPIEHSGR	tr|F4YH64|F4YH64_9PARA	Nucleocapsid OS=Hendra virus GN=N PE=4 SV=1	415	99	99	27				-0.000549998	2796.28	933.102	2796.28	933.102	3	54.4694	11400740
EMSMSSLADSVPSSSVSTSGGTR	tr|F4YH64|F4YH64_9PARA	Nucleocapsid OS=Hendra virus GN=N PE=4 SV=1	449	99	60.29	23	Oxidation(M)@4			0.00569648	2275	1138.51	2274.99	1138.5	2	47.2543	199082
LTNSLLNLR	tr|F4YH64|F4YH64_9PARA	Nucleocapsid OS=Hendra virus GN=N PE=4 SV=1	472	99	99	9				0.000743673	1042.61	522.314	1042.61	522.314	2	52.8587	1656050
NPPNNRPQADSGEKDDQESKPAQNDLDFVRADV	tr|F4YH64|F4YH64_9PARA	Nucleocapsid OS=Hendra virus GN=N PE=4 SV=1	500	99	99	33			missed K-D@14; missed R-A@30	9.82242e-05	3665.69	917.431	3665.69	917.431	4	40.9292	498054
AWEDFLQSTSGEHEQAEGGMPK	tr|F4YH65|F4YH65_9PARA	Phosphoprotein P OS=Hendra virus GN=P/V/W/C PE=4 SV=1	44	99	99	22				-0.00531952	2433.05	812.024	2433.05	812.025	3	58.8392	2250187
NVEDLSSVTSSDGTIGQR	tr|F4YH65|F4YH65_9PARA	Phosphoprotein P OS=Hendra virus GN=P/V/W/C PE=4 SV=1	74	99	99	18				-0.00111084	1863.88	932.947	1863.88	932.948	2	47.1601	415073
GWSYHMSGTHDGNVR	tr|F4YH65|F4YH65_9PARA	Phosphoprotein P OS=Hendra virus GN=P/V/W/C PE=4 SV=1	135	99	99	15				0.000562995	1702.73	426.689	1702.73	426.689	4	26.6237	77599.6
TTVPEEVGEIDLIGLEDK	tr|F4YH65|F4YH65_9PARA	Phosphoprotein P OS=Hendra virus GN=P/V/W/C PE=4 SV=1	163	99	99	18				0.00144291	1956	979.005	1955.99	979.004	2	77.3069	374308
FASAGLNPAAVPFVPK	tr|F4YH65|F4YH65_9PARA	Phosphoprotein P OS=Hendra virus GN=P/V/W/C PE=4 SV=1	181	99	99	16				-0.00909204	1584.86	793.436	1584.87	793.44	2	65.3626	141654
NQSTPTEEPPVIPEYYYGSGRR	tr|F4YH65|F4YH65_9PARA	Phosphoprotein P OS=Hendra virus GN=P/V/W/C PE=4 SV=1	197	99	25.28	22	Arg-loss@C-term		missed R-R@21	-0.000345642	2383.1	1192.56	2383.1	1192.56	2	59.9896	557817
NQSTPTEEPPVIPEYYYGSGR	tr|F4YH65|F4YH65_9PARA	Phosphoprotein P OS=Hendra virus GN=P/V/W/C PE=4 SV=1	197	99	99	21				0.00232419	2383.1	1192.56	2383.1	1192.56	2	58.9997	681096
IYTSDDEDENQLEYEDEFAK	tr|F4YH65|F4YH65_9PARA	Phosphoprotein P OS=Hendra virus GN=P/V/W/C PE=4 SV=1	237	99	99	20				0.0051541	2452.01	1227.01	2452.01	1227.01	2	56.8826	96239.6
TGDAASPGGVQRPGTPMPK	tr|F4YH65|F4YH65_9PARA	Phosphoprotein P OS=Hendra virus GN=P/V/W/C PE=4 SV=1	378	99	99	19				-0.000265504	1822.9	608.64	1822.9	608.64	3	23.9421	608044
SQYVGTEDVPGSK	tr|F4YH65|F4YH65_9PARA	Phosphoprotein P OS=Hendra virus GN=P/V/W/C PE=4 SV=1	410	99	84.19	13				0.00177056	1365.64	683.829	1365.64	683.828	2	30.503	481506
SVTAENVQLSAPSAVTR	tr|F4YH65|F4YH65_9PARA	Phosphoprotein P OS=Hendra virus GN=P/V/W/C PE=4 SV=1	440	99	99	17				-0.000571228	1728.9	865.457	1728.9	865.458	2	43.0123	1503260
TNPELKPVIGR	tr|F4YH65|F4YH65_9PARA	Phosphoprotein P OS=Hendra virus GN=P/V/W/C PE=4 SV=1	588	99	99	11				-0.00043778	1222.7	408.575	1222.7	408.575	3	28.7283	1053150
DGSLTDEPYGGVAR	tr|F4YH65|F4YH65_9PARA	Phosphoprotein P OS=Hendra virus GN=P/V/W/C PE=4 SV=1	617	99	99	14				0.000712434	1435.66	718.837	1435.66	718.836	2	41.3897	571127
TIAAYPLGVGK	tr|F4YH69|F4YH69_9PARA	Matrix OS=Hendra virus GN=M PE=4 SV=1	88	99	99	11				0.000184256	1088.62	545.319	1088.62	545.319	2	46.6034	96545
STSHPQDLLEELCSLK	tr|F4YH69|F4YH69_9PARA	Matrix OS=Hendra virus GN=M PE=4 SV=1	99	99	99	16	Carbamidomethyl(C)@13			-0.00159365	1855.9	619.64	1855.9	619.64	3	70.3203	134443
VAAVLQPSVPR	tr|F4YH69|F4YH69_9PARA	Matrix OS=Hendra virus GN=M PE=4 SV=1	323	99	99	11				8.20115e-05	1135.67	568.843	1135.67	568.843	2	38.5223	2022394
NADNINKLK	tr|F4YH70|F4YH70_9PARA	Fusion glycoprotein F0 OS=Hendra virus GN=F PE=3 SV=1	140	99	50.25	9				-0.00825271	1028.55	515.284	1028.56	515.288	2	45.7503	2698744
SSIESTNEAVVK	tr|F4YH70|F4YH70_9PARA	Fusion glycoprotein F0 OS=Hendra virus GN=F PE=3 SV=1	149	99	99	12				-0.00030414	1262.64	632.325	1262.64	632.325	2	25.8621	550687
ESLQSVQQQIK	tr|F4YH71|F4YH71_9PARA	Attachment glycoprotein OS=Hendra virus GN=G PE=3 SV=1	85	99	99	11				0.000355217	1286.68	644.349	1286.68	644.349	2	35.5734	351479
ISQSTSSINENVNDK	tr|F4YH71|F4YH71_9PARA	Attachment glycoprotein OS=Hendra virus GN=G PE=3 SV=1	131	99	99	15				-0.00275425	1634.77	818.393	1634.77	818.395	2	24.3842	622187
DNEILYQVPLAEDDTNAQK	tr|F4YH71|F4YH71_9PARA	Attachment glycoprotein OS=Hendra virus GN=G PE=3 SV=1	542	99	99	19				0.00183903	2175.04	1088.53	2175.03	1088.52	2	66.519	143629

## Sheet: 2. HeV in F9-60
Sequence	Accessions	Names	Start.Position	Best.Conf.(Peptide)	Best.Hypoth.Conf	Length	Modifications	Protein.Modifications	Cleavages	dMass	Obs.MW	Obs.m/z	Theor.MW	Theor.m/z	Theor.z	Acq.Time	Intensity.(Peptide)
SDIFEEAASFR	tr|F4YH64|F4YH64_9PARA	Nucleocapsid OS=Hendra virus GN=N PE=4 SV=1	2	99	99	11	Acetyl@N-term	Acetyl@2	cleaved M-S@N-term	0.000794425	1312.59	657.304	1312.59	657.304	2	106.786	309785
YPALALNEFQSDLNTIK	tr|F4YH64|F4YH64_9PARA	Nucleocapsid OS=Hendra virus GN=N PE=4 SV=1	279	99	99	17				0.00198272	1936	969.005	1935.99	969.004	2	96.9011	164870
APYMVLLEESIQTK	tr|F4YH64|F4YH64_9PARA	Nucleocapsid OS=Hendra virus GN=N PE=4 SV=1	308	99	28.58	14	Oxidation(Y)@3	Oxidation(Y)@310		-0.00507809	1636.83	819.424	1636.84	819.426	2	79.3671	123907
GYLEPMYFR	tr|F4YH64|F4YH64_9PARA; tr|F4YH66|F4YH66_9PARA; tr|F4YH67|F4YH67_9PARA	Nucleocapsid OS=Hendra virus GN=N PE=4 SV=1	353	99	99	9				-0.000522661	1174.55	588.281	1174.55	588.281	2	73.7915	155041
FAAGGVLVGGGEQDIDEEEEPIEHSGR	tr|F4YH64|F4YH64_9PARA	Nucleocapsid OS=Hendra virus GN=N PE=4 SV=1	415	99	99	27				0.00438048	2796.29	933.103	2796.28	933.102	3	68.8084	519312
LTNSLLNLR	tr|F4YH64|F4YH64_9PARA	Nucleocapsid OS=Hendra virus GN=N PE=4 SV=1	472	99	99	9				0.00122642	1042.61	522.315	1042.61	522.314	2	61.5678	330943
HHAGGIDQNMANK	tr|F4YH64|F4YH64_9PARA	Nucleocapsid OS=Hendra virus GN=N PE=4 SV=1	369	99	99	13				-0.00298662	1391.63	464.885	1391.64	464.886	3	21.0954	629752
NVEDLSSVTSSDGTIGQR	tr|F4YH65|F4YH65_9PARA	Phosphoprotein P OS=Hendra virus GN=P/V/W/C PE=4 SV=1	74	99	99	18				0.000796803	1863.88	932.948	1863.88	932.948	2	58.6882	149964
VAAVLQPSVPR	tr|F4YH69|F4YH69_9PARA	Matrix OS=Hendra virus GN=M PE=4 SV=1	323	99	99	11				-8.19198e-05	1135.67	568.843	1135.67	568.843	2	50.0256	504028
