# Supplementary material for: Acute experimental infection of bats and ferrets with Hendra virus: Insights into the early host response of the reservoir host and susceptible model species
Source: PLoS Pathog. 2020 Mar 30;16(3):e1008412. doi: 10.1371/journal.ppat.1008412 (PMC7145190; doi:10.1371/journal.ppat.1008412)
Supplement: S2 Table — (XLSX) [file ppat.1008412.s002.xlsx]

## Sheet: BB1
Majority_protein_IDs	Gene_Name	Significant	-10LogPvalue	LogFC	Change
L5JTN0	HIST1H1D	+	3.35323	9.09344	Up
L5L791	AGER	+	4.75794	8.77818	Up
L5KX99	IGLC1	+	2.75154	8.43329	Up
L5KWM1	IGLC1	+	2.08948	7.79536	Up
L5K7F2	GCDH	+	3.96636	7.7787	Up
L5JUG1	HIST1H1D	+	3.10434	7.66567	Up
L5L1G2	PTMA	+	5.61463	7.55354	Up
L5KA66	Tmsb10	+	4.43868	7.43751	Up
L5JT75	Cdc42	+	3.11246	7.18188	Up
L5KB19	TCF20	+	3.84205	6.88503	Up
L5KAD8	MX1	+	4.5265	6.59897	Up
L5JWI5	HIST1H1D	+	3.74703	6.56955	Up
L5JYU8	HOP	+	6.27745	6.41853	Up
L5JSZ7	FABP5	+	3.95309	6.36226	Up
L5KZR6	NEBL	+	4.3349	6.30646	Up
L5JNB0	TM9SF3	+	5.69076	6.28802	Up
L5L1I3	SPHKAP	+	2.08202	6.20914	Up
L5L7U0	tpm1	+	5.17302	6.14997	Up
L5JRU9	COL1A1	+	5.64385	6.10672	Up
L5KVZ5	RPL29	+	3.94306	6.03986	Up
L5L0X4	CLDN18	+	2.34833	6.03679	Up
L5KN01	Paip1	+	2.95899	6.00426	Up
L5K620	GNG12	+	3.39255	5.9364	Up
L5KIM3	TTC37	+	3.94252	5.90216	Up
L5KD79	RPS24	+	2.29428	5.79648	Up
L5JW17	HIST1H1D	+	3.9192	5.75872	Up
L5KVT1	COL4A2	+	4.71296	5.71052	Up
L5KTW2	ZNF828	+	2.98109	5.61418	Up
L5K105	EEF1A2	+	1.55367	5.59316	Up
L5KTP6	COX5B	+	2.3395	5.47136	Up
L5K8T8	Fhl1	+	4.68961	5.44302	Up
L5KVD5	STK24	+	5.07444	5.42858	Up
L5KWC7	PRIM1	+	5.67459	5.3999	Up
L5KNI7	APOH	+	2.953	5.35575	Up
L5L3J6	CPEB1	+	3.85547	5.27635	Up
L5KRF0	MTPN	+	3.04956	5.21406	Up
L5K0U3	Rab11a	+	3.62186	5.18027	Up
L5JYH5	CSTB	+	4.82364	5.16463	Up
L5KR09	LSP1	+	3.6634	5.16311	Up
L5KX12	Dynll1	+	2.98648	5.15807	Up
L5KKV8	PCNP	+	3.62701	5.12043	Up
L5JYL0	RALB	+	2.86184	5.07478	Up
L5KY25	DPT	+	5.29472	5.07297	Up
L5KR94	TES	+	4.57913	5.07124	Up
L5KPM4	CBX3	+	3.85126	5.06527	Up
L5KNP2	Col1a2	+	3.57024	5.02817	Up
L5KN67	Nploc4	+	5.41635	5.01262	Up
L5L3K6	HDGFRP3	+	3.39448	4.97761	Up
L5KRQ2	FTH1	+	3.126	4.96863	Up
L5KWA4	Diaph3	+	4.43478	4.96682	Up
L5KC54	LIMA1	+	3.68801	4.93602	Up
L5KKT6	Baiap2	+	5.20473	4.92902	Up
L5KWS1	Rps26	+	2.8283	4.92746	Up
L5JV90	NR3C1	+	3.26352	4.88528	Up
L5KDA2	CAMK2D	+	3.4915	4.86336	Up
L5KDI5	CISD1	+	3.73105	4.85657	Up
L5K4C6	RPL17	+	5.49567	4.82187	Up
L5L1D0	USP42	+	3.66576	4.7682	Up
L5KUI3	CDH8	+	4.84123	4.7116	Up
L5JWT9	DPYSL3	+	3.28151	4.69516	Up
L5K7E9	AIMP1	+	3.77483	4.69459	Up
L5KV97	LAMP1	+	3.37687	4.68094	Up
L5KY44	DHX36	+	3.38935	4.67914	Up
L5K8I4	VAMP8	+	1.79603	4.65886	Up
L5KNV1	AHNAK	+	5.43975	4.60897	Up
L5KYN7	CD46	+	4.0262	4.59948	Up
L5JQ23	ATP5I	+	3.22879	4.57856	Up
L5K382	HIST2H2BE	+	3.98546	4.57525	Up
L5KC34	Itm2b	+	4.95382	4.56655	Up
L5JS15	PAPSS2	+	3.43305	4.56609	Up
L5JPT0	IFIT2	+	3.30321	4.5291	Up
L5K3L6	SLC16A1	+	4.41159	4.51433	Up
L5JW94	LUM	+	3.37784	4.50819	Up
L5KI23	CFL2	+	2.47018	4.47216	Up
L5KKQ7	CADM1	+	3.63133	4.44425	Up
L5KUP3	Col4a1	+	2.90522	4.44104	Up
L5KD06	PPA1	+	4.24557	4.43178	Up
L5L5D2	EWSR1	+	1.25531	4.40018	Up
L5JQQ4	TMEM100	+	4.0102	4.38698	Up
L5K5P7	CNN3	+	4.88449	4.37155	Up
L5L3T4	DTX3L	+	2.32643	4.36599	Up
L5KC12	CHMP5	+	2.17586	4.30772	Up
L5K2V5	SPATS2L	+	1.18179	4.30464	Up
L5L828	gnb1	+	2.47066	4.30035	Up
L5K5U2	CLCC1	+	3.46918	4.29698	Up
L5KRP6	AHNAK	+	5.18736	4.26235	Up
L5KSD1	ADH5	+	3.08671	4.25541	Up
L5KPF1	SGCE	+	3.64932	4.2508	Up
L5L7I5	PRKCZ	+	5.39555	4.22426	Up
L5KSR1	CTCF	+	3.42259	4.21539	Up
L5KF42	MAP4	+	4.30283	4.17283	Up
L5KZ99	ZFR	+	1.78905	4.1499	Up
L5KYP1	Rpl10a	+	3.0688	4.14399	Up
L5K1K5	RTN1	+	3.24505	4.1294	Up
L5K4T9	ARHGAP29	+	3.46283	4.1239	Up
L5K1C3	DBI	+	1.64686	4.10872	Up
L5KPH2	CD81	+	1.88097	4.09938	Up
L5JRR6	KHDRBS1	+	2.74576	4.08261	Up
L5JS34	RBMX	+	3.37824	4.07444	Up
L5KHJ9	H1F0	+	1.58285	4.07358	Up
L5JWZ0	SNX5	+	4.48555	4.06421	Up
L5JTH1	ATP6V1H	+	3.38382	4.04479	Up
L5JQM8	ACSF2	+	2.60875	4.02363	Up
L5KX14	EPN2	+	1.0138	4.01469	Up
L5JPX2	SPTAN1	+	3.02429	3.98825	Up
L5KHI3	RNPS1	+	2.4578	3.98622	Up
L5L208	Tbcb	+	4.68138	3.97629	Up
L5KJW2	ARPC1A	+	2.91487	3.97053	Up
L5JRF9	PAFAH1B1	+	3.22411	3.96788	Up
L5KB46	SUCLA2	+	3.87347	3.95925	Up
L5KF68	APOOL	+	2.63987	3.95522	Up
L5L5N5	Grin2d	+	1.2214	3.95082	Up
L5JYV7	Psmd14	+	3.83914	3.9436	Up
L5KZ32	TP53I11	+	6.05049	3.94011	Up
L5L1E1	HMGB2	+	2.59887	3.93543	Up
L5KN30	STRAP	+	2.98206	3.93342	Up
L5L861	DMRTC2	+	2.47575	3.93181	Up
L5K471	OSBPL9	+	5.88997	3.9285	Up
L5KC97	RPL35A	+	2.93052	3.91395	Up
L5KXI9	PXN	+	2.69034	3.91011	Up
L5KXJ3	Arpc5	+	3.63573	3.90952	Up
L5KQ25	Fkbp2	+	1.41946	3.89476	Up
L5K0Z3	NARG2	+	4.85021	3.88793	Up
L5KIA9	RAC2	+	4.80378	3.88456	Up
L5L1I8	AGFG1	+	3.40178	3.87034	Up
L5JXC6	S100A11	+	2.26852	3.87028	Up
L5L4U5	SF3A1	+	2.68547	3.8594	Up
L5JNF2	IFIT5	+	2.96734	3.85826	Up
L5L540	Smap	+	3.16669	3.85194	Up
L5JS47	Rpl19	+	3.27616	3.83383	Up
L5KX42	Caprin1	+	1.82259	3.83378	Up
L5K201	Tpm3	+	1.79847	3.83184	Up
L5L6F2	ATP5D	+	1.28553	3.81991	Up
L5KM46	TAX1BP1	+	2.66567	3.81972	Up
L5JN20	LAMP3	+	3.55364	3.81621	Up
L5L3H6	Rab3d	+	4.06623	3.80918	Up
L5KPB6	Actl6a	+	4.0279	3.80883	Up
L5JW28	HIST1H1D	+	5.44017	3.7964	Up
L5KLC5	Rpl23a	+	2.34314	3.77346	Up
L5JPD4	FETUB	+	1.59649	3.7659	Up
L5L786	CNN2	+	2.58264	3.76585	Up
L5KCU0	SFTPA1	+	2.81966	3.75516	Up
L5KS39	TNFSF10	+	4.50493	3.75434	Up
L5KDI3	ABI3BP	+	2.84435	3.75218	Up
L5KG07	BCAP31	+	3.91736	3.75015	Up
L5KHH8	DYNLT1	+	2.72187	3.74698	Up
L5KZQ4	HLA-DRA	+	1.96472	3.71663	Up
L5JUV6	NUDC	+	2.34171	3.71049	Up
L5JTC9	HIST1H1E	+	3.67444	3.69599	Up
L5L393	SNX4	+	5.96982	3.68374	Up
L5JZ54	NPTN	+	4.02625	3.67344	Up
L5L2N3	SGCD	+	3.49412	3.66361	Up
L5KTH4	EPCAM	+	4.07894	3.64797	Up
L5K730	Rabgap1	+	3.78606	3.64616	Up
L5L2S2	LYVE1	+	4.26013	3.62727	Up
L5L7V9	ZMPSTE24	+	3.48689	3.61567	Up
L5JT72	C1qc	+	3.21317	3.61264	Up
L5L0R0	ACBD5	+	4.37847	3.60315	Up
L5KBH5	SH2D4A	+	2.9524	3.59566	Up
L5KQQ9	AIP	+	3.15659	3.5889	Up
L5KL83	Arhgap17	+	3.3758	3.58784	Up
L5JUW0	Ubap2l	+	5.01574	3.57984	Up
L5KM31	PTCD1	+	3.96941	3.56643	Up
L5K4S5	CALR	+	2.08419	3.56364	Up
L5K4P7	GBP1	+	2.95235	3.55924	Up
L5L743	ISG15	+	3.02364	3.53924	Up
L5L6V7	RPL18A	+	2.64106	3.53887	Up
L5JVC0	FABP4	+	3.3274	3.53608	Up
L5KY37	Ssr3	+	2.10312	3.53307	Up
L5JPK4	RALA	+	3.31982	3.52648	Up
L5KYT8	SOD1	+	3.0453	3.52469	Up
L5KLE4	Icam2	+	3.90323	3.52412	Up
L5JTD0	Ccdc56	+	3.06515	3.52183	Up
L5K304	Magi3	+	3.4455	3.52075	Up
L5JYZ9	SSB	+	1.9314	3.51884	Up
L5JUF0	Stmn1	+	1.22568	3.51815	Up
L5K5J7	CGN	+	2.86587	3.49634	Up
L5L792	GPX4	+	3.02813	3.48844	Up
L5KG49	ANXA8	+	3.77141	3.48305	Up
L5K397	PRPF3	+	2.66395	3.47845	Up
L5KTM4	HP	+	5.01678	3.47829	Up
L5L4F6	PHLDB2	+	3.75742	3.46813	Up
L5JX83	TMEM165	+	3.52316	3.46278	Up
L5KY04	FMO2	+	4.30789	3.46238	Up
L5JV04	CLTB	+	3.15953	3.45533	Up
L5JTM5	Cbx1	+	1.92541	3.44006	Up
L5KYY7	HLA-DRB1	+	5.44389	3.43783	Up
L5JU00	CSRP2	+	5.98131	3.41302	Up
L5K025	CYBRD1	+	3.21731	3.41134	Up
L5KQX9	DPF2	+	3.68293	3.40788	Up
L5JVW5	IMPA1	+	2.91607	3.40574	Up
L5KDW1	Hspa2	+	3.99921	3.39679	Up
L5KNW0	APOO	+	5.41812	3.3906	Up
L5JTM4	Atad4	+	2.6523	3.3875	Up
L5JWM5	Rpl26	+	2.41844	3.37861	Up
L5L593	Ube2m	+	2.29295	3.37291	Up
L5KB54	RAD21	+	3.70203	3.37105	Up
L5KLJ4	Map1b	+	4.88465	3.35514	Up
L5L110	NCL	+	4.72209	3.3491	Up
L5KED6	RPS12	+	2.45961	3.344	Up
L5KIL7	snrpf	+	1.32097	3.34062	Up
L5KS30	ZYX	+	4.07934	3.32573	Up
L5K5H7	ENSA	+	5.08932	3.32517	Up
L5JSG9	NDUFB1	+	2.31529	3.31763	Up
L5K1B7	MFAP1	+	2.60966	3.31376	Up
L5KSI5	STK25	+	3.41586	3.30692	Up
L5L5Z9	Ywhah	+	4.25228	3.30485	Up
L5K8B0	SYNPO2	+	2.30131	3.30086	Up
L5K7P9	GYG1	+	3.33552	3.29815	Up
L5K938	ATP6V1G1	+	5.77394	3.29372	Up
L5KP23	DMD	+	2.92091	3.29293	Up
L5L1R2	NEBL	+	2.46296	3.27594	Up
L5L2S4	Nudcd2	+	3.04249	3.27112	Up
L5JMZ8	KNG1	+	5.88857	3.26603	Up
L5JNS0	ACYP1	+	1.62519	3.26602	Up
L5KWS5	Myl6	+	3.91763	3.25113	Up
L5KNG9	THUMPD1	+	2.24255	3.23422	Up
L5K4K2	DNAJB4	+	1.82375	3.21375	Up
L5JMN0	FAM162B	+	1.87539	3.20971	Up
L5KYP9	Rap2b	+	2.48229	3.20921	Up
L5KG67	Glyr1	+	2.70656	3.20756	Up
L5KV05	Sarnp	+	5.48446	3.20631	Up
L5KR27	PPFIA1	+	4.60034	3.2054	Up
L5K3A3	NHLRC2	+	3.6612	3.19366	Up
L5L782	WDR44	+	3.47905	3.17797	Up
L5KHE7	Fus	+	3.52109	3.17704	Up
L5KPB8	PPIA	+	4.43989	3.17649	Up
L5KS69	DENR	+	2.58477	3.17037	Up
L5KQW5	CFL1	+	2.56177	3.16969	Up
L5KC15	DNAJA1	+	3.42902	3.16616	Up
L5JN99	NDUFB8	+	1.37877	3.16573	Up
L5JWQ7	MPI	+	3.05364	3.1634	Up
L5JWZ8	IK	+	1.67083	3.15862	Up
L5K501	Exoc2	+	2.50826	3.15582	Up
L5KWJ4	DNAJA2	+	1.73842	3.15293	Up
L5KZ50	HNRNPD	+	3.54423	3.15219	Up
L5L6W3	NSDHL	+	4.09283	3.14677	Up
L5L0K2	PPIL1	+	1.61202	3.14228	Up
L5L1J2	APOD	+	1.44535	3.14133	Up
L5JSM3	CA4	+	3.74784	3.14019	Up
L5JVC9	IGF1R	+	2.07806	3.13673	Up
L5K9J0	RUFY3	+	3.8333	3.13592	Up
L5JT28	DCN	+	3.90833	3.13226	Up
L5KDP4	BCLAF1	+	2.36808	3.13051	Up
L5JUC7	MAGED2	+	2.83239	3.13039	Up
L5KBX0	TLN1	+	3.859	3.12115	Up
L5KQV0	WEE2	+	1.14742	3.1201	Up
L5KMG7	HNRNPL	+	2.87652	3.11935	Up
L5KCU6	OXR1	+	2.56268	3.115	Up
L5JVR8	LIMS1	+	1.79665	3.11442	Up
L5KJT6	Rps2	+	1.53897	3.10883	Up
L5JX69	SGCB	+	1.1328	3.10604	Up
L5KUL7	TPPP3	+	4.8829	3.08102	Up
L5K4C5	PLEKHO2	+	3.67468	3.0808	Up
L5JWP0	C1qbp	+	2.47053	3.07847	Up
L5KHE2	BCKDK	+	2.29257	3.07506	Up
L5KKB3	RECQL	+	3.09617	3.07	Up
L5JN88	CD2AP	+	2.23149	3.05739	Up
L5KJA7	Ndrg1	+	2.64274	3.05239	Up
L5KMP1	MAP7D2	+	3.46596	3.05192	Up
L5K529	Slc34a2	+	1.76627	3.04445	Up
L5K8Y5	TPPP	+	1.96645	3.04321	Up
L5K234	CCDC93	+	1.76688	3.03467	Up
L5KNP4	PON1	+	2.36455	3.03286	Up
L5KEH0	MECP2	+	2.28681	3.03225	Up
L5JY56	NCOA3	+	1.96489	3.02762	Up
L5JVZ1	APBB2	+	2.19266	3.02581	Up
L5JNZ5	COX4I1	+	4.28609	3.02125	Up
L5KUZ3	SMARCC2	+	3.31431	3.01625	Up
L5JPQ7	GVIN1	+	3.14152	3.01471	Up
L5K5G0	Hist2h2ac	+	3.08977	3.01129	Up
L5K6T2	EDF1	+	2.87057	3.01107	Up
L5JTP3	ABI3	+	3.33218	2.99889	Up
L5KG59	PGD	+	2.55302	2.98759	Up
L5KXU0	FMO2	+	3.60683	2.98637	Up
L5KP42	MKL2	+	3.45161	2.9749	Up
L5KET1	MAP4	+	5.10714	2.96341	Up
L5KJR1	PYCARD	+	1.33837	2.95844	Up
L5L394	RPS3A	+	3.72508	2.94864	Up
L5KM87	ELMO1	+	2.8501	2.94811	Up
L5KIP1	ACBD3	+	4.7791	2.94288	Up
L5L5F6	COPZ1	+	2.04823	2.93465	Up
L5KPV9	Luc7l2	+	2.83077	2.93227	Up
L5L726	MYDGF	+	3.33879	2.92482	Up
L5K438	GTF2B	+	2.83574	2.91873	Up
L5KZP4	FMO2	+	3.97946	2.91387	Up
L5KV02	PECI	+	1.08643	2.90983	Up
L5KGX5	SUGT1	+	2.60015	2.88306	Up
L5L5S0	Csrp1	+	4.97061	2.88109	Up
L5L2L3	Ptgr1	+	2.50588	2.87575	Up
L5KLX0	Rpl8	+	5.20349	2.87139	Up
L5KWC8	UBB	+	3.87309	2.87089	Up
L5K432	SEP15	+	1.48864	2.8645	Up
L5L1N7	FAM107B	+	4.37098	2.86104	Up
L5KZR8	XPC	+	2.18997	2.84512	Up
L5KR87	ADAM17	+	3.51196	2.84239	Up
L5KC84	Aqp5	+	5.98304	2.84199	Up
L5JWN1	TXNDC17	+	6.3552	2.8391	Up
L5KQM4	RSL1D1	+	1.72666	2.83854	Up
L5JTE6	DHX58	+	2.38012	2.83662	Up
L5KAR8	PABPC1	+	5.64771	2.83497	Up
L5K9K4	GPD1	+	0.996864	2.83101	Up
L5KTN7	CLIP1	+	3.08846	2.81407	Up
L5L5P4	Dnajb6	+	1.52195	2.81036	Up
L5KDH2	FLNA	+	6.16347	2.80885	Up
L5KLI1	ATP5H	+	2.33743	2.80876	Up
L5L1A9	Arpc2	+	3.27913	2.80762	Up
L5KQM0	Litaf	+	2.18103	2.80395	Up
L5K231	HSPD1	+	5.62648	2.79255	Up
L5KD71	Sftpd	+	2.91883	2.78435	Up
L5L8G7	SGTA	+	2.55748	2.7796	Up
L5K3N8	TMEM48	+	3.30377	2.77399	Up
L5KZ80	NCK1	+	1.60912	2.76891	Up
L5JY07	NOP16	+	3.34155	2.7673	Up
L5KT62	NDUFA10	+	4.02807	2.7642	Up
L5KXU9	EFNB1	+	3.21006	2.75335	Up
L5KWT8	Cxadr	+	2.16336	2.7506	Up
L5L5B8	CFB	+	2.88988	2.74332	Up
L5KUY1	HNRPLL	+	3.93553	2.73735	Up
L5K4P8	Cops2	+	1.82034	2.73733	Up
L5JX40	S100A8	+	0.965758	2.7356	Up
L5KTI6	BIN1	+	2.54599	2.72958	Up
L5KWR1	ORMDL2	+	2.17354	2.72808	Up
L5JQF7	PAAF1	+	4.57273	2.72388	Up
L5L200	PALM2	+	2.87304	2.72136	Up
L5KVH1	CES7	+	3.46469	2.71722	Up
L5K300	DAB2	+	1.28984	2.7143	Up
L5L491	C3	+	4.48103	2.71368	Up
L5KZH6	NUDT9	+	2.4996	2.71217	Up
L5JQV1	PRKAR2B	+	3.61145	2.71117	Up
L5JZ40	NPEPL1	+	2.45149	2.70977	Up
L5JX43	TGFBI	+	3.83663	2.70228	Up
L5JVT8	C21orf33	+	4.25043	2.70188	Up
L5L4K6	PSMA4	+	1.35953	2.70185	Up
L5KDP9	HBS1L	+	3.39752	2.6912	Up
L5K2G2	KIAA1598	+	2.853	2.67915	Up
L5JZC3	Col6a2	+	3.95106	2.6761	Up
L5KA35	ORM1	+	2.7087	2.67357	Up
L5KUZ1	Aak1	+	2.78335	2.66577	Up
L5KEK4	UCHL5	+	2.6634	2.66059	Up
L5JRA7	DLD	+	3.05678	2.655	Up
L5L789	PPT1	+	1.70082	2.64414	Up
L5KZA0	CDV3	+	2.3943	2.64166	Up
L5KKK5	NDUFS4	+	2.78802	2.6405	Up
L5KN20	GRIN2B	+	1.55017	2.63759	Up
L5KK20	CNDP2	+	4.18285	2.62988	Up
L5KE74	PPIL4	+	3.27754	2.6286	Up
L5KTA6	ITSN2	+	3.43303	2.62419	Up
L5KFI5	P4HA1	+	2.79788	2.62395	Up
L5JNS6	PAK1	+	1.57635	2.62342	Up
L5K0F0	HSPE1	+	4.88666	2.62261	Up
L5L778	EPS15L1	+	2.40262	2.61911	Up
L5K136	CGNL1	+	2.59182	2.61719	Up
L5JUW4	VDAC1	+	3.64134	2.61454	Up
L5JXR9	MYH10	+	5.07536	2.61447	Up
L5KSB1	CLIP1	+	2.49295	2.61355	Up
L5JN63	LRRC1	+	3.44853	2.60199	Up
L5KFV5	C1S	+	4.17776	2.59055	Up
L5KT48	ASAP2	+	4.22735	2.59005	Up
L5K785	GTPBP4	+	1.97967	2.5891	Up
L5KGE6	H2AFY2	+	2.88717	2.58663	Up
L5JRK0	Polr2h	+	2.08519	2.58461	Up
L5KDH7	Gdi1	+	3.20166	2.58342	Up
L5KNX7	DBNL	+	3.89622	2.58097	Up
L5KZ19	TF	+	4.04873	2.58023	Up
L5JV83	RPESP	+	3.23643	2.57776	Up
L5JPV7	LPP	+	4.62634	2.57535	Up
L5KQ31	NOVA2	+	3.42981	2.57323	Up
L5KVH4	KARS	+	4.49991	2.57013	Up
L5JSU0	RBBP4	+	2.27822	2.56913	Up
L5JTE1	Ptrf	+	3.61019	2.56876	Up
L5K0P4	RHEB	+	4.04879	2.56606	Up
L5KPF6	Plxna1	+	1.00799	2.5656	Up
L5KSJ9	PKD1L2	+	2.22243	2.56507	Up
L5KV03	ACTR1B	+	1.28992	2.55573	Up
L5KZL3	RBM17	+	1.51004	2.55134	Up
L5KD97	ERLIN2	+	3.12466	2.54764	Up
L5KXZ0	PRDX6	+	2.39726	2.54548	Up
L5L5X0	DOK1	+	2.55399	2.54275	Up
L5KRM7	Atp6v1f	+	1.88643	2.53173	Up
L5K8H5	CHDH	+	3.53431	2.53136	Up
L5K1B3	EIF3J	+	2.11535	2.53048	Up
L5L007	UHRF1BP1	+	1.58914	2.52965	Up
L5KKA5	THY1	+	1.72501	2.52537	Up
L5KN77	H-RAS	+	3.3775	2.52349	Up
L5L7A7	RDBP	+	2.28625	2.52175	Up
L5K6U0	WDR1	+	2.45687	2.5215	Up
L5K1T3	MAPRE2	+	4.27267	2.5084	Up
L5K8M5	SR140	+	2.75796	2.50752	Up
L5JW22	NUP107	+	1.84502	2.50448	Up
L5K5M8	PSIP1	+	1.0558	2.49949	Up
L5KK29	CASC1	+	2.01849	2.49817	Up
L5JPI4	CRIP2	+	4.31606	2.49539	Up
L5JTR8	TTC24	+	1.66042	2.49009	Up
L5KGN4	REPS1	+	2.4693	2.49003	Up
L5L0W2	STYK1	+	2.6151	2.4899	Up
L5K1P5	PPIG	+	2.17147	2.4817	Up
L5L630	Hmgb1	+	3.06564	2.47872	Up
L5K0K1	RAPH1	+	2.81751	2.47443	Up
L5L4B9	RPL18	+	4.00311	2.47018	Up
L5KIE4	DFFA	+	2.05863	2.47012	Up
L5JZK2	ZC3H15	+	3.07417	2.46338	Up
L5JQJ7	ARRB1	+	2.92766	2.46029	Up
L5K2G1	DYNC1I2	+	3.54111	2.45844	Up
L5KW69	Nono	+	1.78248	2.45126	Up
L5KWF6	HSPB8	+	1.07925	2.44958	Up
L5KCS1	WAPAL	+	2.08635	2.44795	Up
L5JTW0	MDM1	+	1.61558	2.44135	Up
L5KZ73	TIPRL	+	1.96382	2.43636	Up
L5KV17	RNMT	+	1.0203	2.43597	Up
L5KQP5	DMD	+	1.90635	2.43223	Up
L5KM99	calm1	+	3.16876	2.43033	Up
L5K9H7	PTGS1	+	2.58211	2.42641	Up
L5L468	NUP62	+	1.67905	2.4254	Up
L5KZN4	Dnm3	+	2.70672	2.41875	Up
L5KL66	TIMP2	+	1.7605	2.41753	Up
L5KCH9	C5	+	3.36787	2.41751	Up
L5KCM7	GOLM1	+	2.15035	2.40883	Up
L5K6Z8	SFRS11	+	2.78623	2.40754	Up
L5K077	SLK	+	3.6959	2.40489	Up
L5KUS0	Isy1	+	4.15963	2.40475	Up
L5JPE0	ADIPOQ	+	1.81088	2.40177	Up
L5KKR7	AIFM1	+	2.76637	2.40122	Up
L5K1B5	Hnrnph2	+	1.06831	2.3937	Up
L5K139	YWHAB	+	3.60774	2.38732	Up
L5JPD6	FOXO3	+	3.28758	2.38182	Up
L5K755	SARDH	+	2.42559	2.38167	Up
L5JSZ3	TPD52	+	1.92439	2.37894	Up
L5K1S4	RTF1	+	2.08118	2.37681	Up
L5JST8	MYO1D	+	1.60822	2.37658	Up
L5L1B7	GAB1	+	3.03304	2.37493	Up
L5L2F1	PPP1R2	+	2.41842	2.37451	Up
L5K8X5	AGFG2	+	1.77116	2.37241	Up
L5KRY3	MYH11	+	2.10794	2.37153	Up
L5K8H8	ELMOD3	+	2.42046	2.36775	Up
L5KEA2	VTA1	+	0.78042	2.3676	Up
L5L897	PTBP1	+	2.45869	2.3671	Up
L5K617	COPS6	+	1.87736	2.36168	Up
L5KCC1	AKAP12	+	5.29121	2.3608	Up
L5KRR6	ATRX	+	2.44744	2.35822	Up
L5KNG7	Rpl38	+	2.62917	2.35533	Up
L5KLB2	Abca6	+	3.85184	2.35014	Up
L5JQ75	PDLIM1	+	3.48424	2.34685	Up
L5JVS9	RPL7	+	2.5082	2.33934	Up
L5L7C0	Phf2	+	2.08157	2.32997	Up
L5KRX7	Eif4e	+	2.48332	2.32522	Up
L5K325	VAPA	+	2.72789	2.32373	Up
L5K922	CAMK1	+	2.10058	2.32023	Up
L5K6W6	JAK1	+	1.84611	2.30932	Up
L5K3A1	KTN1	+	2.75367	2.30449	Up
L5L1H8	SP110	+	1.23595	2.30235	Up
L5KHA4	DNAJA3	+	2.05033	2.30191	Up
L5JQU7	TRIP11	+	1.86978	2.29859	Up
L5KUP9	TEX264	+	2.33664	2.29466	Up
L5KWU7	GABPA	+	3.6926	2.28852	Up
L5KVL3	TUBB2B	+	1.77419	2.28696	Up
L5KY46	PTPRJ	+	3.24765	2.28224	Up
L5JV80	DPYSL3	+	4.30243	2.27367	Up
L5K9N1	AK1	+	4.06498	2.27208	Up
L5JRM3	HRG	+	2.63476	2.26681	Up
L5K6A1	HIST2H2BF	+	3.74493	2.2656	Up
L5JQ48	TMED10	+	1.9155	2.26503	Up
L5KQ14	Ppp1ca	+	3.11648	2.26447	Up
L5JYY1	PQBP1	+	2.93456	2.25932	Up
L5KJF2	EEF1D	+	4.12319	2.25926	Up
L5KYR3	ATP5J	+	2.04817	2.2567	Up
L5KTX5	Col4a2	+	3.69884	2.25615	Up
L5L463	CDGAP	+	2.45934	2.25425	Up
L5JX22	GDE5	+	2.95343	2.25113	Up
L5KWK8	SNAP29	+	2.60238	2.24921	Up
L5JS45	Rab18	+	2.39552	2.24832	Up
L5JU39	GATAD2B	+	3.12659	2.24565	Up
L5K8Y6	PBRM1	+	3.38552	2.24498	Up
L5L106	CLINT1	+	0.739174	2.24279	Up
L5L221	HSDL2	+	4.73325	2.24192	Up
L5JZN9	ANKFY1	+	1.09931	2.24153	Up
L5KMJ3	LDHB	+	1.18613	2.23867	Up
L5KSB7	CHCHD3	+	1.91901	2.23801	Up
L5KQG4	FEN1	+	1.73926	2.23307	Up
L5K014	MAPRE1	+	1.58704	2.22861	Up
L5K7X3	IFITM3	+	3.27558	2.22396	Up
L5JQH7	CROP	+	5.15337	2.22252	Up
L5JXH9	AKAP8	+	2.96828	2.22232	Up
L5JU29	NUP210L	+	3.2342	2.21856	Up
L5KJF0	INPP5A	+	1.92019	2.21278	Up
L5L041	COPS7B	+	5.00828	2.20884	Up
L5L3B0	OTUD4	+	0.975134	2.2083	Up
L5KS42	HADHA	+	3.97103	2.20668	Up
L5KA17	SYNPO2	+	2.20164	2.20234	Up
L5JPT8	NMRAL1	+	2.60499	2.19726	Up
L5K9A5	FBLN1	+	4.7174	2.19677	Up
L5KPS2	Sh3kbp1	+	2.04448	2.19464	Up
L5K4H6	KIAA1012	+	2.21023	2.19454	Up
L5L4N7	NAPA	+	1.05551	2.19335	Up
L5KSM1	CAV1	+	4.20169	2.19238	Up
L5JV84	Rbm27	+	3.20772	2.18937	Up
L5K8K2	GC	+	2.39644	2.1879	Up
L5L349	SETD7	+	2.33406	2.18273	Up
L5KCI3	MX2	+	3.42718	2.17702	Up
L5KT55	Rab1A	+	1.51166	2.17681	Up
L5L4H1	MESDC2	+	4.07013	2.17265	Up
L5K8C9	ARFGAP3	+	3.21087	2.16787	Up
L5L4D4	ALCAM	+	2.22026	2.16627	Up
L5KI17	FAM177A1	+	1.83926	2.16487	Up
L5L149	ACSL3	+	2.22288	2.16008	Up
L5KZ68	PSMC3	+	5.03795	2.156	Up
L5JYM2	TGM2	+	3.25623	2.1531	Up
L5KLH2	CCDC132	+	1.76454	2.14441	Up
L5L6J4	GNG7	+	2.66228	2.14397	Up
L5JX32	MNCb-1706	+	3.91729	2.14212	Up
L5L1T2	XRCC5	+	2.45131	2.14068	Up
L5KKS7	IL18	+	2.60877	2.13933	Up
L5JU05	PAWR	+	2.16475	2.13813	Up
L5KJT2	SNX2	+	2.58745	2.13756	Up
L5KTL4	NQO1	+	2.86833	2.12361	Up
L5L805	FKBP8	+	1.54986	2.12275	Up
L5KFA3	Ntn4	+	1.02533	2.12214	Up
L5JZ33	CSK	+	1.92973	2.1214	Up
L5KE69	FNDC1	+	1.23906	2.12059	Up
L5K5F3	LETM1	+	2.22243	2.11947	Up
L5L0D5	INPP5D	+	1.8646	2.11777	Up
L5JZP1	Sf3b1	+	3.08889	2.10827	Up
L5JQG3	Ppme1	+	1.24534	2.10459	Up
L5K2F9	Gnai3	+	2.94861	2.09885	Up
L5KN28	ARHGDIB	+	3.45369	2.09521	Up
L5L535	PIK3C2A	+	1.99622	2.09232	Up
L5KIW8	ATE1	+	1.26825	2.08957	Up
L5KLP0	P4hb	+	2.59993	2.08604	Up
L5L105	PDE6D	+	1.49422	2.08174	Up
L5KGJ1	Hn1l	+	1.85494	2.08047	Up
L5K3Y9	RPA2	+	1.66637	2.07963	Up
L5K540	SBDS		0.554609	2.0763
L5JLM4	CNPY3	+	3.04106	2.07022	Up
L5L863	PPP3CC	+	2.51602	2.06769	Up
L5KCT2	PRKCDBP	+	2.70387	2.06448	Up
L5K3R7	ALDH1A2	+	2.41111	2.06439	Up
L5JS89	COQ6	+	1.73814	2.05801	Up
L5JVC6	MSN	+	3.5116	2.05528	Up
L5L3W7	ZDHHC5	+	2.95721	2.05376	Up
L5L2A9	PALLD	+	4.17923	2.05139	Up
L5JLJ9	POLR1C	+	2.67082	2.05056	Up
L5JMB5	CP	+	4.33189	2.04671	Up
L5L059	SP140L	+	2.05127	2.04586	Up
L5KR71	ATPGD1	+	1.96606	2.04491	Up
L5JXG5	MYL9	+	1.5175	2.04414	Up
L5KFM7	NEDD1	+	1.91389	2.04054	Up
L5JPC2	WARS	+	2.74441	2.03469	Up
L5KTR2	ZNF638	+	2.3694	2.03318	Up
L5K3W4	LASS2	+	1.65969	2.0324	Up
L5JQS5	AP1GBP1	+	1.82484	2.03237	Up
L5JZR7	PCNA	+	1.71364	2.03215	Up
L5KT36	VAC14	+	1.34994	2.03212	Up
L5K327	UQCRH	+	1.53051	2.02389	Up
L5KXM1	NENF	+	2.03575	2.02301	Up
L5JUJ9	Map7d1	+	1.09771	2.01888	Up
L5KYB2	FAM129A	+	3.26716	2.01825	Up
L5K995	VPS13A	+	1.31448	2.01491	Up
L5KWH7	COPS3	+	0.743483	2.01335	Up
L5KKD6	PABPN1	+	1.62883	2.00961	Up
L5K4J5	MYO1E	+	5.05102	2.008	Up
L5K3E9	Arf6	+	2.19761	2.00589	Up
L5JRJ7	YTHDF2	+	3.59207	2.00589	Up
L5KEZ6	UBAP2	+	1.12132	2.00524	Up
L5K8M0	XRN1	+	2.90114	2.00436	Up
L5K8U2	PDHB	+	3.49215	1.99988	Up
L5L7R7	CLPP	+	2.37015	1.99805	Up
L5K4K1	QDPR	+	2.04282	1.99769	Up
L5KZ95	Slco2a1	+	3.38979	1.9943	Up
L5KY97	UEVLD	+	2.02807	1.98574	Up
L5L369	MSRA	+	2.52355	1.98518	Up
L5JWT2	BRD4	+	3.1127	1.98432	Up
L5JTH8	SMARCE1	+	3.19973	1.98415	Up
L5KXR1	LAMC2	+	4.0407	1.9804	Up
L5K8U7	RDX	+	4.41313	1.97837	Up
L5KN56	Arhgdia	+	4.55671	1.97512	Up
L5KRH9	Cald1	+	2.79474	1.9749	Up
L5K647	PSMB7	+	1.13887	1.97435	Up
L5L171	Tuba1c		0.455265	1.97218
L5K1Z5	EMILIN2	+	1.64846	1.9712	Up
L5K5T2	TXNDC12	+	1.13508	1.97057	Up
L5KGQ6	Snx9	+	1.48594	1.96398	Up
L5JSX2	EPB41	+	3.78304	1.95855	Up
L5JY70	EBP	+	1.10376	1.9568	Up
L5K0K7	Pard3b	+	1.86103	1.95569	Up
L5L0I3	MBOAT7	+	2.41146	1.9532	Up
L5JU33	Arap3	+	1.58705	1.95034	Up
L5KNC6	WBP2	+	2.10684	1.94893	Up
L5K7Y9	SPCS1	+	3.20635	1.94847	Up
L5KSE8	HNRNPUL1	+	1.95649	1.94843	Up
L5KBN2	DAB2IP	+	1.25079	1.94596	Up
L5JYQ8	Prpf6	+	2.61823	1.94509	Up
L5K3Z0	CFI	+	2.51705	1.93792	Up
L5L8T6	GTF2F1	+	1.90398	1.93153	Up
L5K581	Tnpo2	+	2.69913	1.92965	Up
L5K3R6	GLA	+	2.72841	1.9296	Up
L5K8J7	Mobkl1a	+	1.48759	1.92815	Up
L5KCG4	Tpm2	+	4.17669	1.92751	Up
L5JP16	Mvd	+	1.6141	1.92506	Up
L5KAG4	SUCLG2	+	2.62749	1.91811	Up
L5L1K1	GDI2	+	3.68568	1.91583	Up
L5JYM8	ATP2B4	+	4.84288	1.91103	Up
L5L0Z1	BNIP1	+	1.8246	1.90985	Up
L5JSA4	LTBP2	+	3.30132	1.90892	Up
L5K9K9	TNC	+	4.15313	1.90657	Up
L5KIG5	APPL2	+	3.28037	1.90315	Up
L5K5F4	YES1		0.450561	1.90186
L5K810	LMCD1	+	2.66072	1.90184	Up
L5KS29	EIF5A2	+	1.89389	1.90081	Up
L5K8R0	LRRK2	+	1.88908	1.89765	Up
L5K1N7	PDIA3	+	3.22628	1.89495	Up
L5KQG3	PRKCI	+	2.47298	1.89461	Up
L5K797	RPL5	+	2.38896	1.89292	Up
L5K4M3	WDR1	+	3.83431	1.89083	Up
L5KUR9	PSMD7	+	3.32344	1.88882	Up
L5KWG5	ATPAF2	+	4.00739	1.88442	Up
L5JVR1	SDCCAG1	+	1.35715	1.88333	Up
L5KX52	DHRS7B	+	3.48699	1.88099	Up
L5JRJ1	MED24	+	1.62355	1.87963	Up
L5JNF3	PGAM1	+	5.99577	1.87945	Up
L5K8Y0	ITIH1	+	4.84757	1.87917	Up
L5KIA8	EFHD2	+	2.60399	1.87424	Up
L5L5L2	GYS1		0.536454	1.87396
L5KBF8	UBA6	+	0.773809	1.87036	Up
L5K6B2	ANXA1	+	2.87714	1.86603	Up
L5KYF6	CD44	+	2.74693	1.86575	Up
L5K2L1	RHOC	+	1.11579	1.86265	Up
L5KQ26	SYMPK	+	2.65084	1.85889	Up
L5JYC0	Dnajc5	+	0.9245	1.85707	Up
L5JQB1	CDC6	+	2.75655	1.85549	Up
L5KY26	Arfgap2	+	1.98308	1.85493	Up
L5KCK0	DSCR3	+	0.98598	1.85343	Up
L5KFN2	LTA4H	+	2.05536	1.85204	Up
L5L884	BSG	+	3.60997	1.85053	Up
L5K2M8	NRAS	+	2.24033	1.85006	Up
L5KPP8	HIBADH	+	2.57523	1.8392	Up
L5KIJ6	SCYL2	+	0.999873	1.83888	Up
L5JSH1	VMA21	+	2.68902	1.83887	Up
L5L639	FLT1	+	1.58505	1.83783	Up
L5L282	NPM1	+	1.88515	1.83723	Up
L5L137	PIP4K2A	+	0.788119	1.83479	Up
L5L1P1	HPGD	+	3.13104	1.83338	Up
L5KG11	MYH9	+	3.49505	1.83055	Up
L5JW23	SLAIN2	+	1.79142	1.82963	Up
L5KNJ1	CPI17	+	1.74432	1.82508	Up
L5K703	NUP214	+	2.18962	1.82144	Up
L5KV24	UGP2	+	4.18047	1.82127	Up
L5KNK3	BANF1	+	3.1991	1.82044	Up
L5K8H2	TNRC6B	+	4.41371	1.82037	Up
L5JTB9	UBE2N	+	3.82114	1.81686	Up
L5JY75	RNF114	+	3.10038	1.81533	Up
L5L4X4	FAM154B	+	2.24637	1.81243	Up
L5JM45	AAMDC	+	2.09098	1.81201	Up
L5L1P3	MAT2B	+	0.980202	1.80855	Up
L5JYY6	GYPC	+	2.58362	1.80457	Up
L5KL64	PNN	+	0.668233	1.79752	Up
L5KII1	CCDC53	+	1.35219	1.79587	Up
L5JNL9	IFIT1	+	1.7634	1.79121	Up
L5K9L1	PNPLA7	+	0.719718	1.78951	Up
L5K1H8	Arpp19	+	1.5052	1.78616	Up
L5KQB6	MYH11	+	4.10337	1.78426	Up
L5L179	CCDC25	+	2.41549	1.77902	Up
L5KVY0	KIF13A	+	2.93197	1.77846	Up
L5JPL9	LAMB1	+	3.32447	1.77746	Up
L5L021	ESRP1	+	2.11372	1.7766	Up
L5KP98	BPTF	+	1.86427	1.77575	Up
L5KEU5	SYK	+	1.04431	1.77563	Up
L5JRJ3	SNIP1	+	2.75556	1.77467	Up
L5KXY3	ARHGEF12	+	3.19876	1.76727	Up
L5K239	MYO1E	+	3.45121	1.76659	Up
L5JSI9	SERPINA4		0.378285	1.76597
L5KLY8	SEPT9	+	1.57719	1.76535	Up
L5JTV2	MSRB3	+	1.66382	1.76519	Up
L5JRG0	HDAC1	+	1.24152	1.76468	Up
L5KEY7	TRIM3	+	2.33443	1.76071	Up
L5K0B4	SFRS6	+	1.09882	1.76065	Up
L5JVW4	HNRNPH1	+	3.31094	1.75848	Up
L5L7B9	DDAH2	+	4.333	1.75675	Up
L5KSZ4	EXOC6B	+	1.04746	1.74787	Up
L5K3I9	Fam50a	+	3.61553	1.74785	Up
L5KL90	PROC	+	2.3268	1.74782	Up
L5L4S0	ARPIN	+	3.62543	1.74753	Up
L5JX29	PDS5A	+	3.53542	1.74429	Up
L5K4U8	LRRC16A	+	3.06144	1.74356	Up
L5KWZ0	PEBP1	+	3.56124	1.74267	Up
L5L3B6	SMARCA5	+	1.90523	1.74209	Up
L5KER8	PGK1	+	2.9525	1.74139	Up
L5L8A5	Cap1	+	3.3977	1.74044	Up
L5JPI9	IGHA1		0.558312	1.73581
L5JMR1	NCOA7	+	1.27282	1.7343	Up
L5L6F5	Rps13	+	0.882671	1.73281	Up
L5JML8	PROS1		0.45986	1.72806
L5KWB9	DRG2	+	0.989571	1.72047	Up
L5JSE7	NUFIP2	+	1.89744	1.7178	Up
L5KNU0	Ubxn1	+	2.66358	1.71761	Up
L5JP70	EPB41L2	+	3.81865	1.7172	Up
L5KMC8	IRGQ	+	2.46623	1.71627	Up
L5KIJ3	SHROOM4	+	1.57622	1.71005	Up
L5JVD5	SARG	+	2.63146	1.70974	Up
L5KIP9	TAPBPL	+	1.16144	1.70767	Up
L5K261	HNMT	+	3.50019	1.70539	Up
L5L8N6	EEF2	+	3.76251	1.70528	Up
L5KFY3	TRIOBP	+	2.19227	1.70342	Up
L5K939	ALB	+	3.29451	1.70322	Up
L5L005	VIM	+	3.71759	1.70227	Up
L5JXZ7	Jph2	+	2.54025	1.69886	Up
L5KA76	CXorf26	+	1.13546	1.69793	Up
L5JX92	PAICS	+	1.32301	1.69599	Up
L5JSQ3	EIF5	+	1.68059	1.69484	Up
L5K8F3	PDE2A	+	3.74364	1.69213	Up
L5JWA8	SMTNL2		0.577322	1.689
L5K8U5	FIS1	+	0.739154	1.6857	Up
L5KR18	NAP1L4	+	2.32468	1.68558	Up
L5KB78	MAGI1	+	2.69756	1.67987	Up
L5JXK7	GNPDA1	+	1.61644	1.67732	Up
L5KMW8	GRHPR		0.657997	1.67551
L5KL10	Hgs	+	1.66709	1.67483	Up
L5L079	Sept11	+	1.89175	1.66857	Up
L5JL89	SH3BGRL2	+	2.73799	1.66823	Up
L5KX66	HNRNPF	+	1.6321	1.66581	Up
L5JYK5	MKI67IP	+	4.12673	1.66368	Up
L5K9Z8	FAM21A	+	2.18539	1.66061	Up
L5KX24	FLII	+	2.3924	1.6597	Up
L5L4U6	ZNF185	+	0.674297	1.65967	Up
L5KQZ7	SPARCL1	+	2.2467	1.65536	Up
L5KXT3	BAT2D1	+	2.02843	1.65515	Up
L5K4E5	PAPSS1	+	1.0842	1.65334	Up
L5L2X8	PARP9	+	0.971174	1.65319	Up
L5KTI9	LTBP1	+	1.90004	1.65181	Up
L5K1Z4	ITGAV	+	2.48571	1.6518	Up
L5KM19	LMNB1	+	3.66237	1.65179	Up
L5KKJ8	TXNL1	+	2.42817	1.65125	Up
L5KYZ1	ITPR3	+	1.10297	1.65102	Up
L5L8M4	ITGB1	+	1.01713	1.65085	Up
L5L1V8	NDUFB11	+	2.03725	1.64894	Up
L5KZQ7	ZFYVE20	+	2.69986	1.64681	Up
L5K2Z3	Rap1a	+	3.11355	1.64188	Up
L5KQB4	PDXDC1	+	3.54568	1.63129	Up
L5KKB1	ECHS1	+	2.65749	1.62922	Up
L5KID2	PIK3R1	+	2.96001	1.62826	Up
L5KHX5	METAP2	+	2.94819	1.62814	Up
L5JTW9	SCAMP3	+	3.19687	1.62576	Up
L5K0P3	CREB1	+	1.7035	1.62285	Up
L5L457	PRX	+	3.09836	1.62277	Up
L5K7Y4	PRKCD	+	1.10743	1.62102	Up
L5L465	CDC37	+	1.76733	1.61847	Up
L5K379	RTN1	+	1.74753	1.61459	Up
L5K9K5	HSPA5	+	4.2867	1.61417	Up
L5L0J8	TCOF1	+	2.25423	1.61273	Up
L5JW67	POLR2B	+	2.0301	1.60851	Up
L5KUL1	Rrp9	+	3.18637	1.60537	Up
L5JXV5	ZC3H11A	+	1.20725	1.60466	Up
L5KV67	Uqcrfs1	+	2.67574	1.60166	Up
L5K0S1	SEC23IP	+	2.7852	1.60116	Up
L5KLB7	MCC	+	0.726031	1.59776	Up
L5KXC7	TERF2IP	+	1.84269	1.59776	Up
L5JW60	NAP1L1	+	2.36438	1.59766	Up
L5K625	MOV10	+	3.03025	1.59764	Up
L5JVT4	Tceb1	+	1.83433	1.59573	Up
L5KLT4	CAST	+	2.6741	1.59532	Up
L5K3Z2	NEXN		0.680549	1.59458
L5KGU1	Kif1b	+	2.85721	1.59437	Up
L5JT56	TCEB3	+	1.5324	1.59084	Up
L5JLM2	Clic5	+	2.02649	1.58732	Up
L5K9J1	GSN	+	2.74482	1.58732	Up
L5KFW2	NECAP1	+	2.60782	1.58583	Up
L5KCH3	RSPH1	+	1.45884	1.58048	Up
L5KQY2	FAU	+	2.7051	1.57925	Up
L5JTT6	Dynll2	+	1.95599	1.5761	Up
L5KBD5	TKT	+	3.66666	1.57199	Up
L5JX82	RBCK1	+	2.23261	1.57068	Up
L5L6I8	ESYT2	+	3.77906	1.56896	Up
L5JZ19	NAP5	+	2.198	1.56723	Up
L5KY87	HNRPDL	+	2.08931	1.567	Up
L5JP12	FAM26E	+	2.6914	1.56395	Up
L5KJT7	SLAIN1	+	1.75067	1.56382	Up
L5JN65	Eif4a2	+	2.70575	1.56162	Up
L5JRQ0	Erlin1	+	1.1487	1.56037	Up
L5KZD7	TBC1D5	+	1.5935	1.5582	Up
L5KR22		+	1.06734	1.556	Up
L5KFZ9	MPST	+	2.47464	1.55595	Up
L5KCX3	STK3	+	2.60743	1.55436	Up
L5KKC9	DCTN5	+	1.42847	1.55261	Up
L5L1N6	CTSB	+	0.736675	1.55234	Up
L5KCJ0	ALG5	+	1.56107	1.55163	Up
L5K7S2	PHPT1	+	1.45866	1.54903	Up
L5JNP3	EIF2A	+	1.65442	1.54745	Up
L5JYN5	LIMCH1	+	3.81404	1.54692	Up
L5JQB4	IFIT3	+	1.06529	1.54027	Up
L5KYM9	CEP57	+	2.13482	1.53889	Up
L5KU07	BLVRA	+	2.20617	1.53767	Up
L5L6L9	CFD	+	0.989593	1.53756	Up
L5JRN9	KIAA1522	+	1.75932	1.5371	Up
L5L2J2	KIF13B	+	2.51689	1.53378	Up
L5KBQ0	Rpl31	+	1.94545	1.53332	Up
L5KBB3	FLNB	+	4.83114	1.53288	Up
L5K6N9	PRPF38A	+	0.843429	1.53031	Up
L5L0G1	RFTN1	+	2.08596	1.5271	Up
L5L1J6	AKR1CL2	+	2.06587	1.52648	Up
L5KAB0	Spag1	+	1.09782	1.52546	Up
L5L5K8	HSPH1	+	1.12028	1.52138	Up
L5K306	EPB41L3	+	1.60728	1.51786	Up
L5KQK6	CTSD	+	0.770586	1.51458	Up
L5JYD7	NEO1	+	1.54584	1.51402	Up
L5K2A8	CD302	+	1.51845	1.51344	Up
L5K6K3	Rps6	+	1.93993	1.51127	Up
L5K476	Wfs1	+	1.87887	1.50751	Up
L5K2W8	PSMD4	+	2.79747	1.50695	Up
L5L6M6	TNXB	+	1.97496	1.50546	Up
L5KU50	FARP1	+	1.82062	1.50023	Up
L5L4B0	ZNF148	+	1.30292	1.5001	Up
L5KPW6	COBL	+	1.0782	1.49993	Up
L5JW99	EEA1	+	4.20434	1.49869	Up
L5KB90	EPRS	+	3.3694	1.4977	Up
L5K4T4	FNBP1L	+	2.38263	1.49729	Up
L5K8I5	RPL3	+	1.99038	1.49572	Up
L5KDM5	ESD	+	2.9921	1.49558	Up
L5KKE6	ACIN1	+	1.33998	1.49206	Up
L5L5A2	RPS5		0.271888	1.48951
L5KCW3	ADK	+	1.81618	1.48889	Up
L5K373	ACOT13	+	1.22435	1.48582	Up
L5JQP8	TBX2	+	1.29907	1.48492	Up
L5JM39	COTL1		0.618881	1.48484
L5KXN3	APP	+	2.15692	1.48176	Up
L5JZJ8	SYNJ1	+	2.53671	1.47726	Up
L5KH43	PYCARD	+	2.08615	1.47718	Up
L5KNS3	PRDX5	+	3.35296	1.47618	Up
L5KR46	SAPS3		0.719211	1.47584
L5KF58	ACAT2	+	0.769479	1.47468	Up
L5K0R3	RPE		0.636004	1.47316
L5KJJ2	EIF3C	+	3.0841	1.47112	Up
L5K273	MYO5C	+	1.55938	1.46796	Up
L5L198	CTSL1	+	2.53708	1.46763	Up
L5KFV2	C12orf57	+	1.73529	1.46666	Up
L5JWR8	LMNA	+	3.33595	1.46531	Up
L5KRD9	SCYL1	+	1.59939	1.4632	Up
L5JV95	PCDH1		0.771979	1.45844
L5K1E0	NAP5	+	1.60888	1.45746	Up
L5KYI4	CACYBP	+	2.23785	1.45562	Up
L5JLY9	CAPN5	+	1.38927	1.45554	Up
L5K5I6	Rhog	+	1.34556	1.45542	Up
L5KHG9	LMO7	+	3.34137	1.45522	Up
L5KL39	DNM1L	+	2.98665	1.45387	Up
L5KQJ4	PRPF19	+	1.37604	1.45371	Up
L5KNW2	GLIPR2	+	1.29537	1.45263	Up
L5KJQ5	Tbc1d24	+	1.08985	1.45259	Up
L5L488	FAM162A	+	1.0907	1.45154	Up
L5KIA2	Mbnl2	+	1.77829	1.45107	Up
L5KVP2	OAS3	+	1.70867	1.44717	Up
L5L525	ETFA	+	4.09721	1.44403	Up
L5L1I4	ATOX1	+	1.31767	1.44318	Up
L5L4F3	KIAA1671	+	1.70837	1.44187	Up
L5KV76	PHKB	+	3.23369	1.44156	Up
L5KLF3	ALDH7A1	+	1.61568	1.43966	Up
L5K9N5	MAOA	+	4.6006	1.43563	Up
L5L6N8	HSPA1	+	1.57025	1.43313	Up
L5KG53	APPL2	+	1.66157	1.43307	Up
L5L512	DNAJA4	+	1.96383	1.43193	Up
L5K461		+	1.29168	1.42978	Up
L5K321	EEF1B2	+	2.06957	1.42677	Up
L5L717	NUCB2	+	4.51909	1.42646	Up
L5JLK2	MUT	+	1.74613	1.42465	Up
L5JTL4	FBXO47	+	1.08671	1.42436	Up
L5JPA4	AK7	+	0.858247	1.42289	Up
L5KV93	LRPPRC	+	1.32952	1.42283	Up
L5KCA6	TUBA1C	+	3.39723	1.42068	Up
L5KG96	ADCY9	+	2.59084	1.41978	Up
L5JXG7	CANX	+	0.902265	1.41926	Up
L5L4L6	LBA1	+	2.465	1.41905	Up
L5K5D3	ACP6	+	2.35096	1.41531	Up
L5JY77	RUFY1	+	1.20093	1.41169	Up
L5JSP8	CDC42BPB	+	1.89054	1.41041	Up
L5KNS6	NANS		0.320714	1.40989
L5KHI5	CCT1	+	2.75434	1.40973	Up
L5KEP6	LZTFL1		0.662169	1.40843
L5K9U3	MAP7D3	+	2.35656	1.40705	Up
L5JRX8	ARID1A	+	1.71305	1.40512	Up
L5JY89	SIRPA	+	1.91237	1.404	Up
L5L1T8	ATIC	+	1.94051	1.40251	Up
L5K1I2	LEO1	+	1.77858	1.39858	Up
L5JNN2	Atad1	+	1.67396	1.39805	Up
L5KFX6	KIF5B	+	2.19511	1.39747	Up
L5K031	Chmp4b	+	2.20516	1.39652	Up
L5L2D4	CTDSP1	+	1.83405	1.39579	Up
L5KW32	RPN1	+	3.74068	1.39498	Up
L5L112	FAM171A1		0.749985	1.39438
L5K4D7	PPIB	+	2.40179	1.39226	Up
L5K637	OLFML3	+	1.39068	1.39121	Up
L5K106	NID2	+	4.15273	1.39106	Up
L5KFU6	Vamp3	+	1.76075	1.38849	Up
L5KEC6	FRG1	+	2.21278	1.38826	Up
L5KM45	OAT	+	2.38578	1.38782	Up
L5KP96	PLD1	+	0.912755	1.38661	Up
L5JQY9	LSM14A	+	0.912078	1.38543	Up
L5L2R6	SBF2	+	1.54507	1.38157	Up
L5JRT6	BECN1	+	1.9381	1.38055	Up
L5K7E7	PRDX2	+	1.1718	1.37772	Up
L5KUA3	SEH1L	+	2.46915	1.37382	Up
L5L3P2	AKAP2	+	2.0477	1.37227	Up
L5L5A7	UBE2V2	+	2.73796	1.37104	Up
L5KIY8	LNPEP	+	3.06219	1.3697	Up
L5KUA7	LMAN2L	+	1.37362	1.36951	Up
L5KJE9	COL4A3BP	+	1.34642	1.3689	Up
L5L2G5	AP1M2		0.560363	1.36812
L5K643	RABGEF1	+	0.935377	1.36644	Up
L5L0Q4	TMBIM1	+	3.14265	1.36184	Up
L5K1H9	PAK6	+	2.92719	1.36146	Up
L5K3E2	WDR70	+	1.01118	1.35923	Up
L5K812	UGCGL1	+	2.47971	1.35795	Up
L5KFZ7	SDHB	+	3.36063	1.35642	Up
L5KK99	MCAM	+	2.14106	1.3559	Up
L5L1C7	CCZ1	+	1.55266	1.35555	Up
L5KXS6	Tsg101	+	1.06543	1.34935	Up
L5JXT2	KDM3B	+	2.98111	1.34926	Up
L5KNA4	CBL	+	2.26177	1.34882	Up
L5L709	MAP2K2	+	1.81098	1.34694	Up
L5KN93	RPS25	+	1.78517	1.34634	Up
L5JUM5	HNRNPAB	+	1.48837	1.34489	Up
L5L2C3	ETV2	+	1.40739	1.34237	Up
L5KXJ0	TRPV2	+	1.21437	1.34119	Up
L5KGA5	LRRC47	+	1.8506	1.34084	Up
L5JZK0	SRP72	+	1.4392	1.34061	Up
L5L6E7	KRT18	+	2.677	1.34001	Up
L5L2E5	DLG1	+	3.33675	1.33906	Up
L5KIS5	SCAMP1	+	2.12061	1.33632	Up
L5JRD8	MAN1A1	+	2.26696	1.33448	Up
L5KVM5	ITGA7	+	1.19532	1.33375	Up
L5JTI1	Rps20	+	3.51986	1.33362	Up
L5KMM7	Eif2s3	+	3.88142	1.33329	Up
L5JN05	FILIP1	+	2.24158	1.33129	Up
L5KJC9	PARP1	+	1.88168	1.33022	Up
L5K1K3	FBN1	+	2.70893	1.32936	Up
L5JZC6	NDEL1	+	2.5883	1.322	Up
L5KK45	Gpaa1	+	1.5691	1.32074	Up
L5KD26	PBLD		0.689615	1.31991
L5L5F7	SEC14L4	+	2.11184	1.31814	Up
L5JMU6	HSP90AB1	+	2.52367	1.31585	Up
L5JTC1	VAT1	+	2.7906	1.31581	Up
L5KH61	SEPT10	+	1.42685	1.31553	Up
L5KT32	COL6A3	+	2.80036	1.31431	Up
L5JTY3	SERPINF1	+	2.3204	1.31411	Up
L5L447	PSMC4	+	2.09099	1.31312	Up
L5L3K8	NUMBL		0.75319	1.31214
L5K5S9	EPS15	+	2.27237	1.31073	Up
L5L311	AMPD3	+	1.31385	1.30917	Up
L5JW89	ATP2B1	+	2.27689	1.30818	Up
L5KJM9	Tbc1d10b	+	1.07167	1.30758	Up
L5JQ36	ISCA2		0.417764	1.30668
L5KZ28	NR2C2	+	1.00816	1.30585	Up
L5KAM5	TACC1	+	1.62618	1.30426	Up
L5KEW4	SYNE1	+	3.92376	1.30331	Up
L5KGY2	CORO1A	+	1.99138	1.30311	Up
L5L0M0	SPARC		0.718677	1.30164
L5L3W4	GPD1L	+	2.69662	1.30125	Up
L5K0P7	HM13		0.622894	1.29512
L5L761	SLC25A5	+	1.61462	1.29117	Up
L5JZP9	MAP2	+	3.05932	1.28703	Up
L5JYG5	Raly	+	2.42536	1.28697	Up
L5KVF0	CAP2	+	1.15024	1.28689	Up
L5L6X4	VAV1		0.818819	1.28677
L5KQJ9	WDR48	+	2.06957	1.28488	Up
L5K9R9	Dpysl2	+	1.67996	1.28465	Up
L5KC94	Pdcl3	+	1.20179	1.28186	Up
L5KT92	PNPT1	+	1.05507	1.28171	Up
L5KV49	EFEMP1	+	3.25195	1.27995	Up
L5L390	FCGBP	+	2.5558	1.2775	Up
L5KR84	ASRGL1	+	2.68888	1.27686	Up
L5JY47		+	0.970976	1.27619	Up
L5KIK6	TMPO	+	2.27343	1.27486	Up
L5L6P4	Hmg20b	+	1.74405	1.27426	Up
L5KPE7	Gng11	+	1.32096	1.26674	Up
L5KGT9	HCFC1	+	1.81455	1.26586	Up
L5L448	C19orf52	+	2.62561	1.26489	Up
L5KU98	Esrp2	+	1.26123	1.26196	Up
L5KK91	Cdipt		0.820617	1.26097
L5KFK0	ARHGAP12	+	1.41304	1.25832	Up
L5L1I2	Pak2	+	2.90881	1.25725	Up
L5K3C5	FNDC7	+	1.70331	1.25314	Up
L5L7B3	PFDN6L	+	3.69015	1.25302	Up
L5KK93	KIAA0323		0.503667	1.25189
L5KEB3	TDRD3	+	1.04374	1.25022	Up
L5L2W7	GOLGA4	+	1.9377	1.24917	Up
L5KG35	RTCB	+	2.88108	1.24679	Up
L5KRT8	UBTF	+	1.29704	1.24555	Up
L5KI66	A2m	+	3.14659	1.24487	Up
L5KPU1	SEPT7	+	3.0418	1.24196	Up
L5JRM7	SLC9A1		0.722727	1.23789
L5JT65	TBC1D15	+	1.05041	1.23787	Up
L5JMI2	CD109	+	1.68975	1.23512	Up
L5JRW4	CNP		0.438516	1.23156
L5KH51	LBR	+	2.64334	1.2307	Up
L5K983	ALDH1A1	+	1.90752	1.23021	Up
L5L315	EIF4G2	+	3.08732	1.22885	Up
L5JP92	KLC1	+	2.55595	1.22855	Up
L5JVM5	UBL7	+	1.32335	1.22456	Up
L5KL32	CHMP6	+	1.607	1.22323	Up
L5KXK9	Mfap4	+	1.22001	1.21876	Up
L5K7R2	GRPEL1	+	1.85276	1.21348	Up
L5L1J8	SH3D19	+	2.11185	1.21267	Up
L5KTZ7	RSRC2	+	2.36227	1.20966	Up
L5JXC3	DBN1	+	3.13854	1.20559	Up
L5JRT9	Vps25	+	1.57973	1.20459	Up
L5KUS6	MSH2	+	2.23943	1.20162	Up
L5K4I3	C1orf173	+	2.41817	1.20069	Up
L5JQP3	PICALM	+	1.1101	1.2002	Up
L5KBX3	Dpysl2	+	3.02184	1.20004	Up
L5KMN1	ACOT9	+	3.68959	1.19764	Up
L5KEP0	KIAA0564		0.744745	1.19741
L5L0W7	MCTS1		0.825791	1.1951
L5JQ90	MYOF	+	3.23322	1.1948	Up
L5K9L3	ANGPTL2	+	1.17921	1.19476	Up
L5K9P2	Lcn2		0.411636	1.19451
L5JW27	CPSF6	+	1.88562	1.19008	Up
L5K7B6	SEC24D		0.886832	1.18924
L5JP19	SERPINA1	+	1.76749	1.18496	Up
L5KVD2	TM9SF2	+	1.19923	1.18448	Up
L5KSF7	FLNC	+	1.70761	1.1837	Up
L5KGY7	RPL22	+	2.27039	1.18353	Up
L5K6U6	SPTAN1	+	3.50745	1.1826	Up
L5KF84	MLLT4	+	3.54579	1.18042	Up
L5KJ22	EPB41L4A	+	2.36653	1.17979	Up
L5KLH1	ITGA2	+	2.25074	1.17889	Up
L5KUR0	ERCC5		1.0501	1.17828
L5KV78	USP4	+	1.77707	1.17553	Up
L5KYV6	LDHA	+	2.90581	1.17465	Up
L5KW85	NCOR1		0.801288	1.17404
L5KZ64	F5	+	2.1662	1.17059	Up
L5KIN2	OCLN	+	3.11123	1.16856	Up
L5KYE3	CSTF3	+	2.49629	1.16826	Up
L5KMU3	COL15A1	+	2.37206	1.16521	Up
L5KY68	CCT8	+	3.35473	1.16183	Up
L5L725	ARL8A		0.961637	1.16146
L5L5V7	TBC1D10A	+	1.4307	1.16115	Up
L5K3I6	NCK2	+	1.61047	1.1611	Up
L5JRV4	LUZP1	+	3.98316	1.16046	Up
L5KDQ8	Glud1	+	3.4995	1.15698	Up
L5K7X0	APPL1	+	3.45971	1.15584	Up
L5K949	AK3		0.989832	1.1552
L5KXR8	NPL	+	1.3475	1.15324	Up
L5JUZ6	CLIC4	+	2.29074	1.15241	Up
L5KVN3	AFG3L2		0.911896	1.15138
L5L538	RPL13A	+	1.42273	1.14962	Up
L5L4M3	CCDC114		0.921074	1.14897
L5JXN5	SMC1A	+	1.32249	1.145	Up
L5JW64	Hdgf	+	2.07103	1.14196	Up
L5K0B1	COL3A1	+	1.27218	1.13987	Up
L5K586	MAGI3		0.965459	1.13826
L5L6H7	AP1B1	+	1.81351	1.13767	Up
L5L212	ECM29		1.09108	1.13629
L5KHH4	Mycbp2		0.760819	1.13223
L5KVM3			1.05642	1.12985
L5KGY4	KIAA0564	+	1.37035	1.12978	Up
L5K3D9	PYGL	+	2.05735	1.12817	Up
L5KDR6	BGN	+	2.28358	1.11886	Up
L5L2T7	TMX2	+	2.30179	1.11751	Up
L5L3Z7	ZNF185	+	2.32391	1.1169	Up
L5K5J8	AZGP1	+	2.55565	1.11631	Up
L5KZ81	G3BP2		0.789159	1.11461
L5KTQ3	NMT1		0.395426	1.11454
L5K033	RAB11FIP2	+	1.4714	1.11374	Up
L5KS94	LBH		0.817627	1.11133
L5K5X7	Ndrg2		0.46436	1.11097
L5KTI7	SLC12A4		1.2151	1.10431
L5JRT0	MATN1	+	2.02209	1.10404	Up
L5K0B2	CORO1C	+	1.48574	1.10196	Up
L5KE24	Tln1	+	3.07246	1.10166	Up
L5JQ14	SERPINB6		0.962637	1.10161
L5KKP9	CUL5	+	2.08846	1.10053	Up
L5JQB2	Cdk5rap3		0.820899	1.09823
L5JSQ1	TEKT2		1.2219	1.09652
L5KV12	RIPK1		0.790717	1.09415
L5L174	SUB1	+	2.12911	1.09359	Up
L5KQC0	NOMO1	+	1.35991	1.09271	Up
L5KGF7	CCAR1		1.01172	1.09238
L5KMA8	ABCA8	+	1.39694	1.0908	Up
L5KYY4	NUDT3		0.299214	1.09033
L5K2R7	HIBCH		1.14743	1.08939
L5JN10	COL12A1	+	3.28928	1.0888	Up
L5JZI7	PDGFRA		0.461117	1.08871
L5JTS3	NME1	+	3.05725	1.08866	Up
L5KH86	PPL	+	4.67631	1.08658	Up
L5KTJ8	HEATR5B	+	2.30412	1.08394	Up
L5KYH9	STBD1		0.712832	1.08376
L5KRB7	Bles03		0.736298	1.08374
L5KHU3	C16orf13	+	1.91765	1.083	Up
L5KRA0	ROCK2	+	2.00117	1.08183	Up
L5KLW1	Cant1		1.17808	1.08178
L5KK83	CDKN1B	+	2.60792	1.07343	Up
L5K5N0		+	1.47852	1.07165	Up
L5KGI8	C1R		1.3318	1.06656
L5K969	Rab11b	+	2.91604	1.06601	Up
L5KXF6	F2	+	2.29907	1.0649	Up
L5KHU7	PPP1R11	+	1.39383	1.06271	Up
L5KK62	NFATC2IP		1.15403	1.0618
L5JNP2	MBL	+	1.71271	1.06113	Up
L5KEG8	EZR	+	2.50526	1.05991	Up
L5KU74	ATP6V0D1		0.441342	1.05679
L5L4F2	VRK3	+	2.96051	1.05629	Up
L5K5I8	RAB12		0.398643	1.05083
L5K0I9	PDIA4	+	2.35572	1.05062	Up
L5KHW3	MDC1	+	2.5737	1.05058	Up
L5KNQ4	SCIN		1.03914	1.04996
L5K2D7	Psma5	+	2.30601	1.04761	Up
L5KVR6	PCID2	+	1.93092	1.04381	Up
L5L2G6	OPA1	+	2.9438	1.04133	Up
L5K3K9	C1orf52	+	1.70154	1.03987	Up
L5K9C9	POLDIP3		1.34287	1.03796
L5JRE1	DNAJC2		0.939624	1.0372
L5JQJ6	NUMB	+	2.019	1.037	Up
L5KMA4	TAGLN	+	2.13361	1.03605	Up
L5KAK4	ANK1	+	3.69259	1.0329	Up
L5JW35	SPATA18	+	1.71488	1.02871	Up
L5K1J4	USP8		1.09926	1.0283
L5KUA4	LRRFIP1	+	2.22241	1.02792	Up
L5KC72	PDS5B	+	1.63882	1.02768	Up
L5K5B0	ATP1A1	+	3.54507	1.02496	Up
L5JWY4	SHC1		1.4913	1.0246
L5K3C4	POGZ		1.13295	1.02431
L5K8I2	ITIH4		0.96438	1.02273
L5KHN2	Clcn7		0.900276	1.02263
L5KN11	PLXNA1		1.02464	1.02245
L5JQT8	MTMR4	+	2.19774	1.02216	Up
L5JNI5	ZC3H18		0.58906	1.02179
L5KKZ2	KIAA0528	+	2.18298	1.01931	Up
L5K2V9	FAM63A		1.02847	1.01893
L5L8D1	SLC2A1	+	2.10694	1.01862	Up
L5KGL3	VTI1B	+	2.05165	1.01813	Up
L5L4T5	NF2		1.16382	1.0138
L5L5Q4	NAPA		0.603245	1.0121
L5K2J8	Hnrnpa3	+	2.81405	1.01058	Up
L5K5J1	RALBP1		0.350051	1.01021
L5KTA2	DBF4B		0.871305	1.00993
L5KLQ7	MPP6	+	1.76534	1.00807	Up
L5KQ12	VASP		1.23963	1.00737
L5KKT1	DLAT	+	2.44005	1.00283	Up
L5K3M6	PKN2	+	1.8894	1.00282	Up
L5K6D0	PTGES		1.60009	1.00268
L5K822	MPP1	+	1.65486	1.00229	Up
L5KPV7	CDC42EP2		1.00448	1.00062
L5JSC3	SUPT6H	+	1.73011	0.999208	Up
L5L5B9	PITPNB		1.60988	0.997349
L5L4M6	LTBP4	+	4.13796	0.996492	Up
L5K6M8	UBAC1	+	2.39167	0.996405	Up
L5JW30	PKM2	+	3.53122	0.994038	Up
L5JVD1	OMD		0.313134	0.992481
L5KLG3	NNT		1.05266	0.992386
L5KU67	SH3BP4		1.53515	0.990123
L5K5S6	ASNA1		0.772012	0.987493
L5KEC5	ACTN1	+	2.06203	0.987295	Up
L5KTD4	NSF		1.1558	0.986952
L5L3I6	LRRFIP2		0.382324	0.98608
L5K3P0	TGFBR3		0.924519	0.98492
L5JQM5	PPP1R13B		1.64664	0.983925
L5KE21	Arvcf		0.735452	0.982973
L5L3V1	Top2b	+	1.79506	0.978775	Up
L5KK71			1.32891	0.974993
L5K4Z1	PRPF38B		0.797119	0.97178
L5K4W1	VPS39		1.32305	0.96744
L5K6D3	CUX1		1.69245	0.964972
L5JQ57	PSMD3		1.80198	0.964884
L5JW68	PPP1R12A	+	2.01257	0.961425	Up
L5L3V0	EFTUD1		0.526472	0.96015
L5KSS9	LCAT		0.617725	0.960147
L5JZW9	ITPRIP		1.33453	0.955678
L5K504	Fam98b		0.905939	0.954331
L5KAT1	MATN2		1.67036	0.953297
L5KMV4	TDRD7		1.06151	0.952473
L5K4N6	Fbp2	+	2.10629	0.950426	Up
L5JUS3	MUC1		0.843451	0.949832
L5KT82	HDLBP	+	2.84326	0.948009	Up
L5KSF2	SLC4A1	+	2.42369	0.947559	Up
L5KHY7	RIPK3		1.22512	0.94685
L5JRF4	PTPN12	+	2.60665	0.94609	Up
L5KVP5	PA2G4		1.29871	0.943595
L5KWY5	SGEF	+	3.34121	0.943521	Up
L5K0U6	ABLIM1	+	3.23478	0.943164	Up
L5KTC4	FMNL1		0.967295	0.940024
L5JZH2	MYH2		0.456536	0.93933
L5JPZ5	CWF19L1		0.925126	0.936541
L5K038	MLTK		0.747971	0.93626
L5JUT4	HNRNPA0		1.51258	0.93564
L5JQN2	Flvcr2		0.468374	0.930647
L5KYE4	WDFY3		1.67017	0.928813
L5KZK8	RPS10		1.41071	0.928352
L5K3R1	SLTM		0.516921	0.928181
L5JWU0	ANKRD13A		0.690796	0.927587
L5L257	ARFIP1	+	2.66092	0.927521	Up
L5JQH9	EML1		1.10021	0.927505
L5KTT2	Atxn2		0.783822	0.926626
L5JRW7	SPAG9		1.0026	0.926117
L5L3V7	STAMBP		2.02648	0.925451
L5KJG7	PARP10		1.21403	0.924201
L5L418	Rbm42		0.934072	0.921921
L5KAL0	SNTB1		1.55172	0.92181
L5KG54	SNCG		0.612997	0.920531
L5KGR7	PLOD1		1.21072	0.91787
L5KXT5	PLAA		1.96325	0.916302
L5L0E4	TJP1	+	2.75248	0.914987	Up
L5KAT4	PDE5A		0.319509	0.912766
L5K7B3	ABCD3		0.72902	0.911245
L5K9K2	AFM		0.229184	0.909577
L5KN97	Vps11		1.2395	0.907972
L5KNU1	LGALS3BP		1.93865	0.90293
L5K833	Mat2a	+	3.39553	0.902859	Up
L5KD89	RAPGEF3	+	2.49017	0.901727	Up
L5K413	PRKAA1		1.1111	0.901705
L5KL53	VCAN		0.850873	0.896825
L5KXM2	FAM128A		1.40996	0.896788
L5L627	PGRMC1		2.19628	0.894855
L5JRJ2	MECR		0.778655	0.893873
L5L4X6	DRG1		0.894796	0.893663
L5L485	EIF3G		0.756647	0.89186
L5KTU7	APLF		0.846346	0.885391
L5KUI6	PCBP1		1.81628	0.883491
L5KTS4	ITGB3		2.28227	0.881847
L5KAA2	TWF1		1.99639	0.877143
L5KTJ4	PPM1B		1.67945	0.874517
L5KC78	INSR		1.75687	0.87399
L5KYR8	ALDH9A1		1.4423	0.873315
L5JUG9			0.763278	0.868732
L5L2Q6	brcc3		0.838666	0.867195
L5KT22	CAPZA2		1.63043	0.867118
L5K3N6	ZNF326		2.22498	0.867034
L5KXP5	MPRIP		1.02051	0.86657
L5L3E6	UBE2E1		1.47666	0.86628
L5JQ72	SNW1		1.5486	0.864131
L5KHA9	NARS		2.45302	0.863034
L5KRE2	APOB	+	2.97414	0.863024	Up
L5L4Q5	Swap70		1.93808	0.860716
L5KFG7	Usp5		1.83359	0.858709
L5K5F2	STARD10		1.0731	0.85596
L5KZX2	ITIH2		1.11126	0.855862
L5KG98	VDAC2		2.92024	0.85504
L5KJY1	NEDD4L		0.562489	0.854068
L5JTK9	ARFGEF1		2.70547	0.852377
L5KEF2	RPL28		1.99882	0.852201
L5K1I1	PRPF40A		2.08968	0.851116
L5JX91	Rbbp9		0.61959	0.849747
L5JXA3	FAF2		0.588964	0.848509
L5KFU3	PARK7		1.18403	0.848029
L5JX36	Gas7		1.15603	0.845591
L5L6J7	UBE3C		0.979585	0.844535
L5KGI0	HAGH		0.648277	0.844299
L5KZY0	CUGBP2		2.79702	0.843477
L5JMH0	PHIP		1.8622	0.842688
L5L367	Arhgap6		1.73958	0.84262
L5JR36	BAG5		1.35235	0.842162
L5L3V9	TGFBR2		0.344614	0.842094
L5JTH6	TSR2		0.898763	0.839736
L5KP43	CORO2A		0.23057	0.839302
L5JU93	HSPA9		2.4846	0.834835
L5KT65	MDH1		1.21767	0.832415
L5KDS4	MTDH		2.40111	0.829994
L5KZ59	ANXA3		3.70203	0.823291
L5L0E8	ATP2C1		0.499816	0.823219
L5JUK4	EIF2C3		0.401042	0.821999
L5KQ06	CKM		2.65378	0.819911
L5K633	RSBN1		0.589736	0.819516
L5JWW7	FKBP3		0.267792	0.818769
L5K9I5	TRAF2		0.561946	0.818296
L5KVE5	CNNM4		1.00092	0.815287
L5K5V2	SORT1		1.14422	0.813955
L5KYV4	PLS3		2.35975	0.812777
L5L0W3	ANXA6		0.868099	0.81215
L5JQ27	Rpl27		1.85391	0.807328
L5KRW1	Rps7		0.762659	0.807327
L5KYV3	Sfrs3		1.31429	0.805735
L5L2G0	ATP13A3		0.664735	0.804678
L5KXN2	Fam20b		1.10152	0.803852
L5KHD9	STX4		2.04327	0.797715
L5L332	ILF3		0.754104	0.796825
L5KV30	STAT2		2.04869	0.79575
L5K6B8	Ywhag		2.35834	0.79506
L5JXA0	KIF16B		0.621817	0.793719
L5K4K7	Snrpd1		1.56898	0.793174
L5L3A1	SELH		0.659168	0.792926
L5L895	PABPC4		0.355642	0.792755
L5JXV1	C20orf117		1.58987	0.790461
L5KWP3	CYTSA		0.882491	0.79023
L5JV93	Mpp7		1.80478	0.788507
L5K8G8	Suclg1		0.877251	0.786999
L5L7S9	C3		2.20455	0.785745
L5K8A9	UBA3		0.5696	0.782243
L5KSN0	Dync1li2		0.826586	0.782063
L5L3B9	VBP1		0.814756	0.777678
L5KSF6	COPS8		0.880025	0.777487
L5L0Z9	OPTN		1.21886	0.776187
L5JSG1	SVIL		1.86627	0.774998
L5KMW1	EXOSC3		0.918607	0.77361
L5JQK6	UVRAG		0.820722	0.77308
L5JYL8	DIP2A		0.608235	0.773022
L5K9E8	CASK		1.7221	0.772747
L5KZH7	TOR1AIP1		1.6851	0.772172
L5L5Y0	MYO9B		1.39233	0.771414
L5KA07	MORC3		1.22372	0.77098
L5L0B5	DNAJB2		0.132982	0.769224
L5L5V1	MTMR3		0.581526	0.76922
L5JQJ9	SCPEP1		0.867672	0.768573
L5K2M1	PALMD		0.690426	0.766183
L5K5F9	SMCHD1		3.37929	0.764406
L5KN44	CSNK1D		1.6577	0.764135
L5JRI2	RRAGC		0.31795	0.763582
L5JR68	IGHE		2.35678	0.762396
L5KF79	TOMM22		1.89097	0.760221
L5JTI0	CCT3		0.80283	0.759855
L5K024	BAG3		0.813692	0.75604
L5KUS1	KLRAQ1		0.918777	0.754275
L5L6H0	KRT7		2.01709	0.749744
L5KLK0	Gprc5c		1.51931	0.746408
L5JUF7	SYF2		0.97496	0.745111
L5KA25	SMARCD1		1.31562	0.742367
L5KSD4	Tmem209		1.56026	0.740688
L5JPF3	CKB		2.63919	0.739471
L5K5N6	NCF1		0.72784	0.739
L5K1D3	EPB42		0.63557	0.738424
L5JRJ0	AP2M1		0.615706	0.738097
L5K8N8	NDUFA7		0.746563	0.73569
L5L4J6	FTL		0.489497	0.731068
L5KBH8	TADA3L		1.38031	0.730836
L5KH68	SYNE2		1.35297	0.730759
L5KZF7	LAMC1		1.64737	0.730548
L5JMU0	AARS2		0.545668	0.730508
L5KX94	MTAP		1.13884	0.726397
L5JQT4	Ap2b1		1.3645	0.725953
L5K6T4	Jun		0.44743	0.725938
L5JRS6	FABP3		2.30666	0.723693
L5JQ15	JUP		1.71511	0.722708
L5K117	MAP4K5		0.35164	0.722031
L5L5D7	THOC5		1.28	0.721836
L5JWC4	UCHL1		0.668401	0.721677
L5KZZ3	Frmd4a		2.23228	0.721168
L5K6P7	CPT2		0.614173	0.719849
L5KW27	EEFSEC		2.5087	0.717175
L5JUE9	RPA1		0.52448	0.714809
L5L6N6	CIRBP		0.164266	0.714778
L5KQY1	AKR1B1		1.20053	0.714506
L5KR16	TSSC4		0.937097	0.710169
L5JYK8	Col6a1		1.10796	0.709747
L5K9Q6	XAB2		1.78544	0.709031
L5JQJ1	CALCOCO2		1.00277	0.705816
L5KW94	DGKA		0.934996	0.704076
L5K1N6	Lama5		1.18612	0.703544
L5L0L4	CCDC69		0.526526	0.702031
L5KF31	TGFB1I1		1.6856	0.699842
L5JTY2	SCARF1		0.570509	0.697535
L5JN55	IGF2BP2		1.37493	0.697136
L5KBD0	TIMM44		0.887486	0.693343
L5KDJ4	NDUFB9		0.712815	0.692682
L5KVT7	RPLP0		0.727151	0.689363
L5K7B8	C9orf78		2.46765	0.687442
L5KXY9	NHSL2		0.609103	0.684082
L5KQE0	HNRNPUL2		0.645105	0.683216
L5JS54	CACNA2D1		1.58255	0.682547
L5KT04	SNTB2		1.16684	0.68187
L5KQ48	GRLF1		1.28542	0.680981
L5JP89	Robo2		0.314843	0.679882
L5KYL4	KIAA1731		0.1421	0.679677
L5KNY0	VPS37C		0.190976	0.679524
L5KJ75	SLC12A2		1.87447	0.678703
L5JMH8	TMEM30A		0.538468	0.677158
L5L2K6	CMTM6		0.906365	0.676569
L5L6H1	UPF3B		0.969214	0.674936
L5KVS2	TAOK3		2.13951	0.674274
L5JYX8	TAX1BP3		0.937651	0.671346
L5KJ87	CYC1		0.512501	0.668403
L5KXJ2	CD34		0.22728	0.667929
L5KPF4	PON2		0.476947	0.666738
L5L7S2	Khsrp		2.32783	0.666682
L5K6I5	PRDX1		2.51605	0.665696
L5K6K9	KIF21A		0.919369	0.665416
L5KA16	BRD3		0.578182	0.665231
L5K2C1	LPIN2		0.982756	0.664294
L5KMN6	SMS		0.459457	0.66365
L5K6H8	OXCT1		0.226498	0.659775
L5K1Y8	NUP35		0.718506	0.658677
L5KIN1	ERAP1		3.7124	0.658585
L5K1J5	PKP4		0.353585	0.657073
L5KG45	SLC10A3		0.923816	0.656361
L5L695	BAT2		0.610171	0.655608
L5KGG3	HNRNPH3		0.946428	0.653116
L5KJP7	SETD1A		0.99178	0.650052
L5K3A2	DBT		0.417512	0.648858
L5KGV0	Emd		0.951784	0.647055
L5L486	FCGRT		1.02298	0.641082
L5KMI8	Pon3		0.938175	0.64098
L5KSA2	VPS37B		1.15653	0.640648
L5JQV4	PTRH2		3.44356	0.640172
L5JR12	FLOT2		0.554149	0.639162
L5JXX2	PEX19		1.47123	0.638209
L5JNK9	PDCD5		1.84647	0.637924
L5L2U0	SPON1		2.81815	0.637725
L5KJ34	TARDBP		0.205393	0.636815
L5K7L3	SURF2		0.224211	0.63636
L5KSP2	FARP2		0.844691	0.633375
L5KC19	DDX58		1.62547	0.629
L5K1L0	DAAM1		0.197316	0.627953
L5KUC4	PRPF4B		0.260208	0.626226
L5KIQ6	FER		1.19964	0.624005
L5JUC1	DDX46		0.527333	0.623322
L5KFK6	ALDH4A1		1.33684	0.622835
L5L392	Slc43a1		0.563912	0.622629
L5JTC5	HFE		0.210145	0.621365
L5K661	FUBP1		2.74943	0.620263
L5KBJ0	Vcp		1.7677	0.618706
L5L693	SORBS3		1.27958	0.618388
L5K7R8	LAS1L		1.58965	0.618132
L5KY32	POU2F1		0.684867	0.617967
L5L4L2	PDCD6IP		1.34261	0.617594
L5L1X3	Rps14		1.05483	0.616166
L5L4W3	GOLGB1		0.856496	0.613665
L5KZR3	AMOTL1		0.575826	0.611661
L5K0J5	STAU1		0.536833	0.6116
L5K0D3	MYO1B		1.2116	0.606927
L5L334	COPB1		0.691088	0.606875
L5JP94	GBE1		1.61995	0.60667
L5L7K2	GSK3A		1.70778	0.604808
L5JU31	SFPQ		1.70271	0.601742
L5K4H7	BNIP2		0.776765	0.60152
L5JQI1	NME2		1.02583	0.601086
L5KAC2	PPID		0.581337	0.598205
L5JPY0	GCLC		0.772575	0.597168
L5KSM3	Zc3hav1		1.06504	0.597083
L5K6D5	FNBP1		0.766727	0.596719
L5K4F2	TPM1		1.21493	0.595162
L5JUV0	ADAR		1.34654	0.595085
L5KNR2	ERP44		0.352533	0.593196
L5JWV5	FGF1		0.937583	0.59215
L5L1Z6	G3BP		0.78037	0.591983
L5K9H2	SDHA		0.666171	0.591806
L5KP04	ELMO1		0.616165	0.588358
L5JPV4	PHF3		0.952815	0.587311
L5K8Y4	XRCC6		1.26247	0.585148
L5KGJ9	HMOX2		0.421993	0.581173
L5JRX7	HP1BP3		0.947587	0.580762
L5L407	TUB		0.669643	0.575905
L5K8Y9	ACO2		1.16775	0.573156
L5JQZ1	UBA2		1.43364	0.570382
L5KRZ3	Ddx1		0.654462	0.570211
L5K2N0	NFKB2		0.295417	0.569038
L5JZA0	PSMA7		2.41131	0.568217
L5KUI8	IMPDH		0.455475	0.565828
L5KPD0	XYLB		0.29831	0.563153
L5L570	PAF1		0.469426	0.562403
L5L1P9	WWC1		1.69711	0.560481
L5KS55	PREB		1.69249	0.559606
L5JU37	RNF135		0.422843	0.559148
L5KP86	CLTA		2.53787	0.558227
L5KIM0	FLOT1		0.927185	0.554804
L5KWH0	ABHD14B		0.3079	0.553626
L5KP92	Prkca		0.503409	0.552714
L5L6V6	KRT8		1.61303	0.548018
L5KSH6	Crocc		2.7238	0.547643
L5L3Z0	PLCD1		1.32098	0.547604
L5KAT2	DLC1		0.362146	0.545843
L5JSA8	Phb		1.30751	0.54487
L5JMV9	GOPC		0.397148	0.544837
L5KDZ9	ESAM		0.219848	0.544821
L5KGB8	Dnajc9		0.831478	0.544273
L5L2T0	SERPING1		0.833547	0.540883
L5JV35	Vcpip1		0.615185	0.540645
L5JVD3	NDUFA2		0.37007	0.539611
L5KRQ6	SULT6B1		0.392118	0.539085
L5L8C6	Dazap1		0.330444	0.538294
L5KCF8	MAD1L1		0.629534	0.537722
L5KRN7	TBL1XR1		0.859741	0.537015
L5KH06	Cd2bp2		0.327586	0.536206
L5K3Y3	Cgn		1.0503	0.534363
L5KPI3	Hyi		1.25393	0.531764
L5KA15	CLDND1		0.513726	0.529628
L5JZ50	KIF5C		0.493324	0.529105
L5KUF8	SPTA1		4.61433	0.527406
L5L017	PDP1		0.747889	0.524911
L5K472	SAV1		0.45906	0.521083
L5JZX8	Dpp4		0.679281	0.518112
L5KT45	Fam98a		0.328779	0.516659
L5KF43	KIAA1033		1.97202	0.513539
L5KLX2	REEP5		1.09699	0.51339
L5KJZ3	KIAA1468		0.494447	0.508292
L5KQQ7	GSTP1		0.255917	0.505129
L5JT59	WNK1		1.44059	0.502553
L5KLI9	SKIV2L2		0.44415	0.501425
L5KN83	Taldo1		0.464373	0.500732
L5KM51	BUB3		1.9363	0.500549
L5KZJ1	RASAL2		0.479202	0.500041
L5KI68	DIS3		1.30066	0.49978
L5JR73	INPP5K		0.562189	0.499514
L5JQP0	AHNAK2		0.877827	0.499289
L5JUK9	LMAN2		0.961193	0.49914
L5L2M7	Larp1		0.815148	0.497068
L5JV02	Lyn		1.80086	0.495213
L5KBM3	RAB11FIP1		0.837718	0.494672
L5K1B9	EPB41L5		0.466281	0.494576
L5KPA3	Ddx5		2.60876	0.492123
L5KPE2	SAMD9		0.327779	0.491501
L5L2F2	STIM1		1.81615	0.491455
L5JMW9	GJA1		0.561736	0.491113
L5KPI7	SHANK2		0.724299	0.490819
L5JLW7	RAB6A		0.923363	0.490526
L5JY14	TOMM34		1.08592	0.488249
L5KST8	SLC7A6OS		0.260201	0.48797
L5KWU5	BCAR1		1.88574	0.487541
L5K8Z2	SEMA3G		0.410537	0.486704
L5JUE1	Glod4		1.02449	0.486631
L5KRG3	GSPT2		0.351375	0.4859
L5KNP0	actg1		0.711614	0.484451
L5JU44	ILF2		1.26609	0.482615
L5L1Z1	RAD23B		0.338529	0.480131
L5L5L1	TNXB		1.76024	0.477991
L5KJF5	RANBP2		0.955625	0.477066
L5JY65	RPS21		0.784487	0.476999
L5KLC8	TMED7		1.20985	0.476367
L5KIB8	SNX6		0.526843	0.476213
L5KL61	Grb2		0.926446	0.47503
L5L3C9	NFRKB		0.487201	0.474382
L5K207	VPS13C		2.06991	0.467345
L5KIF4	SERPINB10		1.4116	0.4667
L5KFY8	TRIM34		1.38098	0.46644
L5JTX4	TSPAN8		0.385606	0.466281
L5KNW8	SEC14L1		1.13373	0.466014
L5KSY3	EMILIN1		2.05399	0.465843
L5KVF2	CCDC102A		0.811256	0.463531
L5KLM9	PRKAR1A		1.35673	0.463458
L5K0T8	EIF2S2		1.27137	0.463201
L5JZU9	PARD3B		1.45045	0.45927
L5L6S1	RASL11A		0.982291	0.459242
L5K467	TMX1		0.0857704	0.456153
L5JW33			0.738281	0.454978
L5K3F4	C7		0.447149	0.453625
L5KZP0	SEPHS1		0.873225	0.453483
L5KUV7	COPG		0.422251	0.451431
L5JWM2	HDAC6		1.23361	0.449644
L5KJ49	SLC9A3R2		1.79913	0.447718
L5K9W6	Pde9a		0.224831	0.445237
L5KVQ7	PRKAR2A		0.816183	0.44477
L5L822	HOMER3		0.456449	0.442596
L5K3L2	CAPZA1		0.585206	0.441315
L5KDV0	Rpl10		0.31369	0.440109
L5K931	TOR1A		0.109994	0.43761
L5L5K2	AGER		0.661762	0.437607
L5KLM4	AP3B1		0.503928	0.436218
L5JL37	QtsA-19276		2.39416	0.43229
L5L745	PDLIM2		2.27831	0.431402
L5JSR6	ASPH		2.30474	0.431196
L5JNZ7	Eap1		0.825576	0.429487
L5KP63	BCAM		1.39421	0.426473
L5K6Y5	Serbp1		0.419992	0.426399
L5KNY7	AQP1		0.749084	0.425742
L5JPH4	KIAA0284		0.588188	0.425142
L5JN39	EIF4G1		1.80724	0.424547
L5L4T3	PSMA1		1.0042	0.424266
L5JWZ7	ITGB2		0.649593	0.424196
L5K480	GCLM		1.36518	0.424173
L5KTA1	Sf3b14		1.68933	0.423251
L5L3H1	FYTTD1		0.161416	0.421923
L5L2H7	Raver1		0.700947	0.420016
L5K7K9	LAP3		0.380958	0.418914
L5KPL3	Rps8		1.20318	0.417889
L5KDZ0	PSAP		0.147653	0.417686
L5JT85	DDOST		1.25714	0.417423
L5K3C2	FERMT2		1.30571	0.41662
L5K917	DENND4C		0.719858	0.416592
L5L3U3	MYLK		0.788729	0.416269
L5L2L5	PIN1		0.823312	0.415162
L5L5S8	IKBKG		0.480012	0.415148
L5JX12	COL6A2		0.630728	0.412382
L5KC31	HNRNPK		1.96127	0.41216
L5KW41	Tubb2a		0.404658	0.409948
L5KWI6	Map2k3		0.700861	0.409469
L5K8G5			0.53757	0.408986
L5KG72	ENO1		0.487188	0.408487
L5KDD5	VNN1		2.06021	0.407996
L5K4D3	INADL		1.37857	0.407604
L5JPM5	COG5		0.170809	0.404123
L5L647	SFRS14		0.161245	0.403764
L5KRL6	STIP1		1.47513	0.401793
L5KS98	Ehd3		0.979632	0.40012
L5K7W0	BAZ1B		1.61157	0.400014
L5KKE3	PPFIBP1		0.701954	0.40001
L5KUJ1	ANXA4		1.05964	0.399568
L5JZ32	GPR155		0.570082	0.398347
L5KQ96	ACTN4		1.01557	0.398064
L5JXZ1	SART3		1.18745	0.39768
L5KV57	AVIL		0.834882	0.397164
L5JQI9	SIPA1L1		1.35601	0.39695
L5KAX9	SORBS2		0.6155	0.392061
L5KF07	EIF3D		0.860164	0.391579
L5KRF5	ITSN2		0.584436	0.390414
L5KPN4	SIGIRR		0.634124	0.389836
L5KJ24	FBXO6		0.925099	0.387852
L5K7A8	CRAT		0.363478	0.386256
L5L534	RRAS		0.634981	0.384568
L5JSY0	RAB21		0.343312	0.384548
L5L6S9	LRG1		0.311535	0.384436
L5JUB7	H2AFY		0.598136	0.384249
L5JQS9	PSMA2		0.202476	0.384009
L5L2K9	LPAR1		0.582255	0.383814
L5K5B4	TTR		0.566383	0.383813
L5L4X0	PPP2R1A		0.572727	0.382799
L5KB11	NIT2		0.191068	0.382066
L5KWA8	SHMT1		0.305329	0.374678
L5K698	HIP1		0.475519	0.371704
L5JZE9	WIPF1		0.132099	0.369405
L5KDQ4	YWHAZ		1.01628	0.367396
L5KKA8	MDP1		1.604	0.354753
L5JZJ4	MVK		0.518858	0.353107
L5K195	SQRDL		1.93265	0.350613
L5K515	Actc1		0.578411	0.349372
L5KGI7	TFAM		0.657514	0.347921
L5L1D8	FBXO38		0.310923	0.346012
L5KY95	BMP2K		1.38207	0.343072
L5JLV7	Glo1		0.316977	0.340819
L5JZW3	CLDN7		0.405153	0.339642
L5JNT2	GNAI1		0.778914	0.337891
L5K8K3	TMEM55B		1.0565	0.336605
L5KSI0	HDLBP		0.384835	0.335891
L5KYU5	TAP1		1.15478	0.334137
L5KJA8	HNRNPU		0.410374	0.327211
L5JMA4	LSM14A		1.0238	0.324389
L5L0F3	TNS1		2.26253	0.323542
L5KYK3	PACSIN3		0.814596	0.322036
L5K5G1	SRRT		0.292743	0.321484
L5K555	HBXIP		0.607845	0.320709
L5L1M5	DES		1.03122	0.320303
L5KYF5	COPS4		0.718875	0.319235
L5JS53	KIAA1462		0.306461	0.318513
L5KRK2	PPM1G		0.15466	0.317763
L5L691	BAX		0.68677	0.31515
L5KU30	ATP2A2		0.659212	0.314897
L5KTT7	ANKLE2		0.909608	0.314823
L5JTY1	YWHAE		0.8237	0.314597
L5JPQ0	ARMC10		0.398294	0.311507
L5L433	PRKCSH		0.392346	0.311392
L5KAP1	MLL2		0.921849	0.309882
L5K294	GPD2		0.375099	0.308296
L5K1X0	LAMA3		0.973453	0.307884
L5L1X8	DCTN4		0.996312	0.305632
L5JQA3	Psmc1		1.19046	0.303434
L5K6E0	OSGEP		1.73529	0.30339
L5KFP7	RTKN2		0.245205	0.301498
L5JRH0	MACF1		1.27746	0.300776
L5KFJ6	A2M		1.56252	0.298931
L5JVH8	RBM3		0.501878	0.293913
L5L7F7	COPE		0.651034	0.292988
L5KR29	CALU		0.729664	0.290611
L5KCU1	EIF3E		0.370779	0.28925
L5KAV7	Sec13		0.0798573	0.288868
L5KNH9	ABCA8		1.2019	0.288866
L5KAY4	FAT1		0.177519	0.28555
L5JV46	EIF4G3		0.242979	0.285549
L5K368	Rbm8a		0.644738	0.285294
L5K8P1	ELAVL1		0.575346	0.283281
L5L7V6	LMNB2		1.52524	0.28083
L5K442	Tapt1		0.144433	0.278373
L5L6V5	RANBP3		0.633576	0.276228
L5L766	Trip10		0.33061	0.271613
L5K189	SNX1		0.347754	0.271137
L5KVU9	TPP2		0.69427	0.270044
L5KJV9	IFT140		0.174845	0.270002
L5L326	Carm1		0.134533	0.269726
L5JVK9	COMMD4		0.284711	0.269417
L5L2V9	CLASP2		0.303325	0.268686
L5KNK7	PECAM1		0.908399	0.268679
L5JNB9	SORBS1		0.318546	0.268569
L5KX48	PI4KA		0.992844	0.267648
L5KI80	Ddx17		0.734389	0.267394
L5K6U9	KANK4		1.13623	0.266803
L5K559	EIF4H		0.625699	0.262716
L5JZ92	CALCRL		0.266423	0.261269
L5JX99	RRBP1		1.27497	0.259898
L5K7W1	Whsc2		0.750543	0.25856
L5L147	ARHGAP21		0.0838979	0.258452
L5KE65	Mthfd1		1.35171	0.255294
L5K406	MAP1A		0.148037	0.254247
L5KUZ6	Antxr1		0.399162	0.252613
L5KH97	LIMD1		0.315775	0.250043
L5KRZ5	GOLGA3		0.373871	0.248995
L5K5Y2	TRIP6		0.30597	0.247894
L5JMR2	FIG4		0.28598	0.24785
L5L6X6	KRT80		0.191425	0.247018
L5KZP9	PSMB8		0.602059	0.243311
L5KC42	HNRNPM		1.58046	0.242512
L5KZX6	ICA		0.40456	0.2381
L5JRE4	KRT19		0.97396	0.236375
L5KHX0	ATE1		0.180249	0.235704
L5L4Y3	G6PD		0.200193	0.235381
L5KAU5	AGA		0.0809152	0.23517
L5K3N2	Magoh		0.603366	0.232551
L5K4U6	SH3BP2		0.871115	0.232486
L5K1U9	DSG2		0.267685	0.231384
L5KFU8	TPI1		0.569966	0.231034
L5KVT5	Crkl		0.852654	0.230938
L5KNJ3	PACS1		0.701021	0.230908
L5KCH8	STOML2		0.32507	0.229655
L5JU24	ADPRHL2		0.649655	0.22941
L5JT76	OSBPL8		0.726532	0.226561
L5KHC5	RDH11		0.715907	0.224982
L5K524	ORF3		0.646983	0.22474
L5KW07	Smarcb1		0.161143	0.2239
L5KBL9	Smu1		1.50913	0.223333
L5KE51	ANK3		0.306302	0.22222
L5JX09	TMX4		1.48608	0.220695
L5KB42	PROSC		0.25639	0.220296
L5KU86	TSGA10		0.179396	0.220229
L5JRP6	LZTS2		0.156479	0.219417
L5JUT7	C1orf69		0.249924	0.219161
L5KTR6	P2RX4		1.14447	0.218791
L5JU36	DIAPH1		0.355339	0.217833
L5JP32	Ptpn21		1.05696	0.217291
L5KX36	Tom1l2		0.492987	0.214451
L5KZB8	PIK3R4		0.267855	0.21367
L5JM62	CCDC90B		0.158487	0.212343
L5KQ11	Ehd1		0.215262	0.209103
L5JV72	Pea15		0.700875	0.209034
L5JY94	NSFL1C		0.587339	0.208519
L5K097	Actr1a		0.330359	0.208309
L5L435	USP47		0.23047	0.207632
L5K912	STOM		1.74916	0.207405
L5KGX4	ATXN2L		0.256074	0.207031
L5JY87	SGK269		0.238311	0.205802
L5KG64	NMNAT1		0.629923	0.204035
L5L357	DIMT1L		0.144933	0.203196
L5KCR7	MMRN2		0.798106	0.203143
L5KDX4	Xiap		0.195414	0.200205
L5KWA6	ESYT1		0.269146	0.197659
L5KN85	RPLP2		0.503956	0.197294
L5L0E6	Yap1		0.814508	0.196906
L5JRR1	EIF3I		0.253935	0.196794
L5KBY7	MTUS1		0.583204	0.195853
L5JXT5	CSE1L		0.294519	0.19557
L5L0J1	FTSJD2		0.199363	0.193591
L5JPD2	DYNC1H1		1.24248	0.191184
L5KGD2	C14orf135		0.334471	0.189785
L5KTB9	PLCD3		0.503144	0.189249
L5JY48	Gnb2l1		0.223183	0.18921
L5L6U1	Bst2		0.77105	0.188786
L5KK87	HEBP1		0.30151	0.18364
L5L818	UPF1		0.250802	0.183277
L5KFS9	Ube4b		0.424573	0.181538
L5K5H2	NUMA1		1.40154	0.178728
L5KMF6	PAK4		0.161723	0.178117
L5KH46	EPHX1		0.564347	0.177947
L5K0X8	NDRG3		0.42718	0.174955
L5KFP1	SACM1L		0.55915	0.17462
L5K262	DTNA		0.4023	0.173985
L5KX92	BCR		0.10897	0.173365
L5KYJ4	DGKZ		0.242613	0.169823
L5JLX8	Rps3		0.159729	0.169261
L5JZS8	PANK2		0.374944	0.168452
L5KKB7	Rnf40		0.612591	0.166359
L5L1G8	Rbm22		0.185538	0.162279
L5L2W8	ACAP2		0.102905	0.158938
L5L0T9	FGD5		0.291899	0.158634
L5KBN9	RAB14		0.21888	0.157282
L5KCQ0	SYNE1		0.226689	0.157211
L5K9D7	NAGA		0.115346	0.157106
L5JNY7	USP10		0.055693	0.156979
L5JZT5	PSMB6		0.339166	0.154023
L5K376	SCP2		0.371879	0.153744
L5KHW5	TACC2		0.597294	0.153093
L5JXD5	MYBBP1A		0.093585	0.151627
L5L3U8	UMPS		0.044866	0.149789
L5JNW4	C14orf43		0.135005	0.148987
L5K5M1	RICTOR		0.276989	0.14831
L5JZW4	TANC1		0.146346	0.146534
L5JXS8	CTNNA1		0.312524	0.145447
L5KEZ4	MPP5		0.655202	0.145253
L5JTJ8	ERBB2		0.0450685	0.143152
L5K5Z6	Lrch4		0.368184	0.140821
L5KY31	CYTSB		0.127546	0.140423
L5KUE7	DTYMK		0.23423	0.139472
L5KUJ4	LAMB2		1.81735	0.139067
L5JPY1	CACNA2D1		0.0272643	0.13856
L5KM75	Snrpd2		0.0666287	0.138324
L5KFR0	Myl3		0.596128	0.137746
L5KQ52	Smarca1		0.113476	0.137551
L5KGH1	GFER		0.770664	0.136794
L5KZ69	ATP1B1		0.253184	0.134711
L5JW97	COL6A1		0.0739479	0.134034
L5JZH9	Nbeal2		0.475005	0.132437
L5KJQ4	Glrx3		0.123396	0.13189
L5KZ40	COL29A1		0.414388	0.131601
L5JPU7	CSTF2T		0.0819997	0.131147
L5JXF8	CRYBG3		0.18116	0.130348
L5KTF4	RTN4		0.0835382	0.129943
L5KVJ1	ERP29		0.186508	0.129336
L5KVI5	TXNDC5		0.196251	0.128012
L5KWC5	Trim16		0.0485619	0.127027
L5KTA7	EFTUD2		0.32529	0.125425
L5L1A7	DNAH5		0.107626	0.125101
L5L7E3	ISYNA1		0.358119	0.122833
L5KIF9	TMX3		0.151817	0.121716
L5L0J3	PDGFRB		0.219144	0.121387
L5K1J6	CUL1		0.173772	0.11986
L5JP47	HDDC2		0.183765	0.118689
L5KIA3	CDC42EP1		0.271522	0.116908
L5KWH4	SFRS9		0.108681	0.115866
L5L7H4	Cdc2l1		0.0638217	0.115563
L5L7I2	ATP13A1		0.157804	0.114192
L5JY80	PTPN1		0.0772361	0.113962
L5JTU8	GNS		0.381657	0.113314
L5KM50	APOE		0.102265	0.112066
L5JMG2	PEPD		0.271229	0.111871
L5L5Y4	PIK3C2A		0.0663024	0.11134
L5KNU8	MTA2		0.0769705	0.110736
L5KXX0			0.0443567	0.109937
L5K2K4	AQR		0.222577	0.109652
L5K6W1	PGM1		0.347976	0.109405
L5K4B2	PTPLAD1		0.434887	0.108847
L5KH95	ALDOA		0.257079	0.108211
L5L1C4	FN1		0.227039	0.107491
L5JLZ0	RSF1		0.171166	0.104603
L5K2Y2	MTR		0.136234	0.103741
L5JPU2	AHSG		0.0822808	0.10365
L5KGA7	VCL		0.306861	0.0999959
L5L2J8	SYNPO		0.186424	0.0994708
L5KZH3	PDZD2		0.17891	0.0987193
L5KPB9	DDX42		0.0473713	0.0971699
L5KDI8	KIAA0196		0.0723923	0.0958983
L5KJ97	BOP1		0.0377111	0.0926552
L5K3I0	Ahcyl1		0.0668953	0.09143
L5K108	PRIC285		0.387344	0.0905037
L5JZM8	TSN		0.136664	0.0894235
L5L1S7	LRCH3		0.701337	0.0889219
L5KRY4	PDIA6		0.29613	0.0877317
L5K2J4	ADD3		0.246519	0.0875804
L5L7S7	Tubb4		0.123332	0.0857569
L5L2E9	TRIM21		0.118776	0.0855223
L5KY22	F5		0.205278	0.0851307
L5KDA7	SEC24C		0.167981	0.0845299
L5KJ66	DNAJC11		0.0865765	0.0839647
L5KXG5	RBM19		0.115486	0.079675
L5KTB1	Actr2		0.101409	0.0767555
L5KUY2	PCYOX1		0.197253	0.0763785
L5L5I5	DOCK11		0.0490688	0.0754674
L5L7A0	LIPE		0.214267	0.0750033
L5K0P1	PSMC6		0.13287	0.0749098
L5JSY3	MYO18A		0.309336	0.0742931
L5L4E7	Myh14		0.514686	0.0735855
L5L6S4	UBXN6		0.15908	0.0726922
L5JUS2	Etf1		0.0740529	0.0684636
L5JXS4	Matr3		0.281397	0.0680898
L5JYD4	Hck		0.167379	0.067845
L5L405	ATG3		0.0975122	0.0674604
L5JXI5	PGLYRP2		0.0468491	0.0648899
L5K2E5	NDUFV2		0.104793	0.0646019
L5KFC6	Unc84a		0.0638192	0.0637398
L5KAJ4	HOOK3		0.0792941	0.0633195
L5L196	LRBA		0.0924771	0.0605386
L5K2D5	TP53BP1		0.0363859	0.0571086
L5KF62	IGF2R		0.0382174	0.0569725
L5JZS0	UBXN4		0.0173796	0.056029
L5KRM8	NXF1		0.0326045	0.0558478
L5JZV3	ACSL5		0.0430124	0.0534236
L5KSC3	PDLIM5		0.122226	0.0530326
L5JUG2	RAD50		0.413811	0.0529811
L5KUL9	RBM6		0.075519	0.0528698
L5L0R5	RING1		0.244598	0.0521253
L5L848	DOK2		0.0313744	0.0508989
L5KSN9	TSSC1		0.0565036	0.0504214
L5L018	Dnajc1		0.0372458	0.0482737
L5KA90	IMMT		0.0754262	0.0482203
L5KK70	APOB48R		0.0257699	0.0452423
L5KDU9	PPP2R5E		0.0363304	0.0420863
L5KK92	PLBD1		0.14948	0.0411682
L5KT23	KIAA0174		0.0216703	0.039348
L5K5Y0	HOOK1		0.0049354	0.0379003
L5KGR9	WTAP		0.0885605	0.0370878
L5KPU4	PIR		0.186776	0.0363897
L5KLU7	SLC39A4		0.0603147	0.0351899
L5KXW7	PPP1R12B		0.108353	0.0335725
L5K274	Aldh5a1		0.0300641	0.0329615
L5KZ53	CKAP5		0.0700475	0.031093
L5KHU9	SPTLC1		0.040738	0.0293566
L5L251	HCCS		0.0380747	0.0275033
L5JRE7	SERPINF2		0.0236827	0.0238889
L5JST0	COPS5		0.0505093	0.0231864
L5JV47	Plekha6		0.0239383	0.0216478
L5L442	KANK2		0.0803454	0.0216173
L5KN09	ITGA1		0.0212935	0.0208486
L5JSP6	THRAP3		0.0391877	0.0198898
L5K173	PCIF1		0.0663655	0.019139
L5JXG1	TBC1D9B		0.0533496	0.0187753
L5K2U6	TSNAX		0.0116753	0.0186971
L5L1B4	Abce1		0.0278183	0.0179679
L5KN74	Pkp3		0.0524572	0.0157611
L5L4P0	AKAP13		0.0298931	0.0154394
L5JQA6	TNS4		0.0370106	0.0153077
L5JSB8	ALDOC		0.0121885	0.01227
L5KZV0	AKR1CL2		0.0163965	0.0100536
L5L7N4	PALM		0.0485242	0.00983175
L5KU44	Gfod1		0.0154762	0.00615565
L5KPC9	TNS3		0.00845126	0.00573222
L5KGT2	MASP2		0.00639033	0.00389099
L5JPR7	MYO6		0.00565357	0.002882
L5K7D7	FUBP3		0.00365027	0.00271543
L5L3M2	AKAP13		0.00319761	0.00234858
L5K6C0	ECM1		0.00200668	-0.000812531
L5KXX1	MPZL1		0.00105429	-0.00141017
L5K5Z2	FAM40A		0.00231214	-0.00141843
L5L2I2	VPS26B		0.00255452	-0.00208982
L5KZ66	SHROOM3		0.00297424	-0.00293477
L5K3D3	GNG2		0.00481994	-0.00505829
L5KCA7	MYCT1		0.00641304	-0.00609589
L5KXY6	PDHX		0.00777397	-0.00842985
L5JMN1	AIM1		0.0252005	-0.0101255
L5JQW0	ZNF207		0.00887077	-0.0114683
L5KHA7	MVP		0.0323205	-0.0120939
L5K7D4	NFKB1		0.0193734	-0.0131397
L5JZP4	PIKFYVE		0.0113946	-0.0148284
L5L583	HTRA2		0.0606203	-0.0155716
L5KGB6	Pctk2		0.0161009	-0.0159721
L5KZU0	Abi1		0.0141908	-0.0160109
L5JT93	Capzb		0.0577211	-0.0177943
L5KJ67	NME3		0.00607974	-0.0191962
L5KPB5	NRP1		0.0539752	-0.0231279
L5K4K5	GCOM1		0.0552278	-0.0255229
L5JXS1	SRGAP2		0.0818139	-0.026247
L5KBX9	RUSC2		0.0162279	-0.0268567
L5JUQ7	TINAGL1		0.072462	-0.0271594
L5K6R1	Stxbp1		0.033417	-0.0292988
L5K8Z4	RANGAP1		0.0865254	-0.0333055
L5KCV7	SAPS1		0.0344481	-0.0337149
L5KUL0	GMPPB		0.0572093	-0.0342916
L5KN18	GPRC5A		0.0295332	-0.035181
L5KRT7	DUSP3		0.020213	-0.0378412
L5JMJ6	USP25		0.054004	-0.0391184
L5KIN4	AHCTF1		0.101662	-0.0396214
L5KSG9	HDAC4		0.0145849	-0.0400937
L5K3V0	PPP3CA		0.0249874	-0.0409705
L5L0D7	MTMR2		0.0280282	-0.0410455
L5L504	TRIM28		0.10566	-0.0432657
L5KZ31	DNAJC13		0.0566423	-0.0438995
L5KFA4	PSMB1		0.1139	-0.0442352
L5KXX4	NONO		0.0603704	-0.0462265
L5KU05	DOCK9		0.115016	-0.0471363
L5K264	RAB27A		0.24714	-0.0480709
L5KZ45	SEC31A		0.0559663	-0.0496146
L5K5H3	RPRD2		0.0830859	-0.050368
L5K5Y4	SUPT16H		0.0565017	-0.0511729
L5JR49	INF2		0.0519129	-0.051789
L5KRL3	SLC4A1AP		0.036986	-0.0522957
L5KBG7	HINT2		0.0460717	-0.0527198
L5JUQ0	ANKHD1		0.080286	-0.0563113
L5KWP8	SLC6A2		0.147156	-0.0585499
L5KLH3	ERBB2IP		0.0667739	-0.0603536
L5KFY6	CEP170		0.0856624	-0.0609023
L5L1E4	ABLIM3		0.128908	-0.0622578
L5KSV3	NFAT5		0.102967	-0.0624879
L5KSH9	SND1		0.072748	-0.062802
L5KVA3	EML4		0.150112	-0.0635109
L5KJ74	FMR1		0.0474517	-0.0638714
L5JX61	GIT2		0.228316	-0.0642083
L5L1J5	IRS1		0.0236126	-0.0653445
L5KDF9	Cdkn2aip		0.0694215	-0.0654875
L5KJS0	RNF214		0.0375933	-0.0659084
L5KEU3	MPHOSPH8		0.0812296	-0.0665461
L5K4L5	THOC1		0.0493035	-0.0702909
L5KZB4	DDR2		0.125107	-0.070919
L5K892	FARSA		0.0623908	-0.073068
L5KL35	RNF213		0.164654	-0.0735868
L5K679	Fam129b		0.205817	-0.0738118
L5KNM6	EHBP1L1		0.605263	-0.0743395
L5KM34	SAP30BP		0.179076	-0.0808996
L5L7D9	AGRN		0.184821	-0.0820319
L5KA97	PTK2B		0.0953648	-0.0822837
L5KGA8	Slc25a3		0.11421	-0.0861479
L5KEQ4	TSC22D1		0.280874	-0.0882047
L5KL16	PRPSAP1		0.405341	-0.0908368
L5KGG8	USP7		0.105898	-0.0928377
L5L1Y8	HECTD1		0.247625	-0.0929317
L5KQF9	RAB3IL1		0.153579	-0.0952994
L5JYJ9	EPB41L1		0.107777	-0.0954278
L5KVD7	Bbs2		0.0611973	-0.0955811
L5KCZ4	ALOX5		0.0503483	-0.0960534
L5KBQ9	RIBC2		0.167431	-0.0979996
L5K6S0	SEC16A		0.504216	-0.0983537
L5KJT3	KCTD12		0.218532	-0.0993652
L5JWG6	FAM120C		0.334904	-0.101151
L5L665	TNXB		0.138947	-0.10174
L5K4C0	ADD1		0.167113	-0.102055
L5K9G0	ST13		0.286377	-0.105038
L5JZ68	CCDC141		0.208077	-0.107782
L5KQI4	Cpsf7		0.54171	-0.108992
L5JQC6	PAPSS2		0.139658	-0.110636
L5KPM8	PARD3		0.230822	-0.110781
L5L5Q2	ITGA5		0.168824	-0.111195
L5JQK7	ALDH6A1		0.138962	-0.114896
L5K988	IFT122		0.0737408	-0.11511
L5L892	SERPINB9		0.354962	-0.115828
L5L2T1	Rpl15		0.24406	-0.117107
L5JR47	VTN		1.16713	-0.117383
L5JTJ6	ARMC1		0.124853	-0.118574
L5KVL2	CSNK2A2		0.105241	-0.119239
L5KQP0	PDLIM5		0.263176	-0.119906
L5JYX6	GRIPAP1		0.145813	-0.121061
L5KDR3	LDB3		0.114415	-0.12163
L5KKR6	Ctdp1		0.250448	-0.122909
L5K6K8	NPNT		0.0531433	-0.122929
L5K1G9	GIMAP4		0.158199	-0.123271
L5KGT1	QKI		0.972082	-0.123663
[truncated: 1,724 more rows]

## Sheet: BB2
Majority_protein_IDs	Gene_Name	Significant	-10LogPvalue	LogFC	Change
L5K7X3	IFITM3	+	3.36338	5.09406	Up
L5KVC4	PARP3	+	4.42368	4.9214	Up
L5L5G7	NAPSA	+	7.18954	4.01016	Up
L5KR02	HERC6	+	1.25826	3.91574	Up
L5K1X9	MIB1	+	0.962399	3.89684	Up
L5KCI3	MX2	+	5.50277	3.8099	Up
L5KKS9	TRIM10	+	1.86741	3.67861	Up
L5KJ89	TPSB2	+	3.22167	3.63288	Up
L5L791	AGER		0.456038	3.60393
L5JYX3	PLP2	+	1.15292	3.54886	Up
L5K6J2	Slc39a8	+	0.998684	3.44736	Up
L5JPT0	IFIT2	+	0.993418	3.35649	Up
L5KKA6	MGST1	+	2.18467	3.26684	Up
L5KIK3	MEGF6	+	3.74333	3.13453	Up
L5KA09	FAM186A	+	3.09182	3.09245	Up
L5K199	Gatm	+	1.46894	2.89429	Up
L5KFJ1	MFAP5	+	2.43464	2.77319	Up
L5KJX7		+	2.87904	2.72952	Up
L5L8I8	Prkcz	+	3.43833	2.67021	Up
L5JY70	EBP	+	1.04474	2.57664	Up
L5KC65	RETN	+	1.46975	2.56347	Up
L5KAD8	MX1	+	3.09596	2.54389	Up
L5JM27	CDH13	+	1.758	2.45375	Up
L5K187	FBN1	+	0.688687	2.44317	Up
L5KQG7	ALDOB	+	1.05229	2.34711	Up
L5KDJ8	FGL1	+	1.14684	2.22695	Up
L5JNA3	Bloc1s2		0.50086	2.17642
L5KZX1	AMOTL2	+	0.755663	2.13949	Up
L5L0Y2	ITIH5	+	1.80263	2.07837	Up
L5KZJ1	RASAL2		0.425929	2.07559
L5KSP7	ELMO3	+	1.82558	2.06488	Up
L5KAM1	USP9X	+	2.65907	2.05552	Up
L5K6D0	PTGES	+	0.960959	2.04221	Up
L5L1A0	ARHGAP10	+	1.27682	2.02356	Up
L5KXD9	HSD11B1	+	1.69892	2.01958	Up
L5JN47	PKD2L1	+	1.29151	2.01843	Up
L5K9K4	GPD1	+	1.68271	2.00049	Up
L5L5Z0	SAA1	+	1.90174	1.99361	Up
L5JXU9	CEBPB	+	0.996183	1.98764	Up
L5K1K3	FBN1	+	2.64407	1.95515	Up
L5KKA3	Dhrs1	+	2.2997	1.94915	Up
L5KG14	SPEN		0.456361	1.93309
L5JMV6	SRRP35	+	1.63516	1.92852	Up
L5KTW1	Bri3bp	+	1.65484	1.92117	Up
L5KSH6	Crocc	+	5.78328	1.90136	Up
L5KDZ6	ARSE	+	2.5542	1.87911	Up
L5KDI7	CYP4V2	+	2.52442	1.87142	Up
L5K0D7	Wisp2	+	1.06777	1.8578	Up
L5KP34	SEC61B		0.575579	1.83884
L5K128	FHL2	+	1.67498	1.7781	Up
L5KWR1	ORMDL2	+	1.15101	1.7638	Up
L5JQU6	BCAP29	+	1.48634	1.74257	Up
L5JW55	CAPS2		0.341599	1.70196
L5KX84	SUSD2	+	3.81547	1.66818	Up
L5JXJ1	LBP	+	3.62414	1.66753	Up
L5KSG0	Ccdc43		0.522041	1.65091
L5JYE7	CTSZ	+	3.21486	1.64682	Up
L5KE86	Rnaset2		0.805557	1.64504
L5JQB4	IFIT3	+	4.04166	1.62492	Up
L5JTY4	Ovca2	+	2.10296	1.62322	Up
L5KGN1	MFAP2	+	1.76532	1.59182	Up
L5KYW1	MPZ	+	3.46758	1.58075	Up
L5L4V7	CRYL1	+	3.89924	1.55883	Up
L5JQA6	TNS4	+	1.84873	1.55362	Up
L5L0I7	ITIH5	+	2.95183	1.55239	Up
L5K0I0	SLC23A2	+	1.31313	1.54482	Up
L5K6A7	Tmem120a		0.527033	1.54425
L5KX37	STS	+	1.20011	1.54003	Up
L5K0M1	SIRPB1	+	1.45725	1.53685	Up
L5KBD7	Otud6b		0.593294	1.5264
L5KYD5	HSD17B11	+	3.91966	1.51913	Up
L5JUQ7	TINAGL1	+	2.72546	1.51685	Up
L5L743	ISG15	+	5.73637	1.50199	Up
L5KXF5	OAS2	+	1.53531	1.4996	Up
L5KPM1	TCIRG1	+	3.24158	1.49944	Up
L5JY40	MMP9	+	2.89406	1.49436	Up
L5KSA4	DPY30		0.866402	1.49372
L5JPM5	COG5	+	2.81945	1.47342	Up
L5KDI3	ABI3BP	+	3.0475	1.46611	Up
L5JZT0	Gp1ba	+	2.80847	1.45844	Up
L5K2X3	SELENBP1	+	4.74906	1.45339	Up
L5JUZ9	YOD1	+	2.93645	1.42755	Up
L5KB15	GOLGA7		0.719357	1.42478
L5JY60	SIGLEC1	+	2.83003	1.40107	Up
L5JZ32	GPR155		1.07961	1.40073
L5KSW5	Efr3b		1.07732	1.39132
L5KX58	HTATIP2		0.768341	1.38263
L5KVW4	MIF	+	3.31441	1.37919	Up
L5K328	Abcf2	+	2.45543	1.37353	Up
L5KZ93	PLXNA2	+	1.75902	1.37123	Up
L5JYT5	CADM3		1.10684	1.36519
L5KL53	VCAN	+	4.03071	1.36222	Up
L5JNL9	IFIT1	+	3.89189	1.33178	Up
L5JRS6	FABP3	+	2.24677	1.32526	Up
L5KTL0	SLC8A1		1.19026	1.3249
L5K4A2	RAB27B	+	3.59651	1.31991	Up
L5L2C3	ETV2	+	2.91912	1.31989	Up
L5JPT2	EEF1A1	+	2.00165	1.31959	Up
L5KQL6	CLEC16A		0.882399	1.30983
L5KRN7	TBL1XR1		1.02516	1.30429
L5KFP7	RTKN2	+	2.22203	1.29242	Up
L5L2U0	SPON1	+	4.03522	1.29058	Up
L5KIT5	HOMER1		0.58949	1.28163
L5L314	TMEM205	+	1.40879	1.27338	Up
L5KIT4	CD163	+	2.31968	1.26787	Up
L5JXC6	S100A11	+	2.20953	1.26758	Up
L5KV19	MYL6B		0.656438	1.26058
L5K0W4	TIMM9		0.829369	1.2584
L5KF79	TOMM22	+	1.88932	1.25801	Up
L5KCT1	PCDH21		0.646327	1.2522
L5KIF4	SERPINB10	+	3.34389	1.24964	Up
L5JNP4	SLCO2B1	+	1.67861	1.24636	Up
L5K1Y3	TMEM85		0.756719	1.24374
L5KND0	C5AR1	+	1.87752	1.24123	Up
L5KHN6	OLFM4	+	3.30658	1.23712	Up
L5KZ96	MGST3	+	2.66339	1.23699	Up
L5JP12	FAM26E	+	3.05448	1.23386	Up
L5K390	SNX7	+	2.5543	1.23249	Up
L5JXG5	MYL9	+	2.05181	1.23192	Up
L5L4A6	DHDH	+	2.8229	1.22488	Up
L5JQA8	TTC7B		1.40848	1.21718
L5JTQ7	S100A12	+	2.63745	1.2154	Up
L5K379	RTN1		1.04634	1.20546
L5KMY5	MYO1G	+	1.9284	1.20066	Up
L5L541	CD200	+	3.41544	1.18433	Up
L5JZZ0	SFXN2	+	1.84707	1.17659	Up
L5KV49	EFEMP1	+	1.98115	1.16963	Up
L5JRA8	AOC3	+	4.36012	1.16877	Up
L5L3A5	SPTBN4		1.05798	1.16877
L5K6C5	CTSS	+	4.10501	1.1671	Up
L5JT03	Ca3	+	2.86508	1.16695	Up
L5KRQ6	SULT6B1	+	2.34556	1.16531	Up
L5KTC6	EHBP1		1.02378	1.1645
L5L618	IFI30		1.38619	1.15303
L5KCJ0	ALG5		1.00188	1.15261
L5JSZ7	[ACTR1B, C3, CD44, CHAMP1, CNN2, CSTB, DBNL, DYNLT1, EEF2, FABP5, FTH1, GDI2, GLA, GNPDA1, GSN, GYG1, HP, IL18, ITGAV, LAMP1, LTA4H, NRAS, ORM1, PGAM1, PLEKHO2, PPIA, PRDX6, PRKCD, PSMB7, PSMC3, PSMD7, PTPRJ, PYCARD, S100A11, S100A8, SFTPA1, SNAP29, SPTAN1, SYK, TIMP2, VAMP8, VAPA, XRCC5]	+	2.03145	1.14372	Up
L5K264	RAB27A	+	3.28033	1.11875	Up
L5L6I3	SFTPC	+	3.02836	1.10998	Up
L5KMU3	COL15A1	+	2.42216	1.10987	Up
L5L1T1	TNK2		0.90518	1.10331
L5KZH4	MTCH1		1.29963	1.10314
L5L2X8	PARP9	+	2.20524	1.10218	Up
L5K6U9	KANK4	+	4.1462	1.0974	Up
L5KU19	RHOF	+	2.77579	1.09142	Up
L5K4H3	LRRC40		0.675684	1.08897
L5KID3	MB	+	2.0835	1.08364	Up
L5K1M9	Lgals3		1.40672	1.07275
L5KFA3	Ntn4	+	2.909	1.0722	Up
L5K4D3	INADL	+	3.58671	1.06961	Up
L5L3K8	NUMBL		0.614849	1.06409
L5JSW9	Sarm1	+	3.29051	1.06406	Up
L5KU74	ATP6V0D1	+	2.19269	1.058	Up
L5JSM3	CA4	+	3.57988	1.05405	Up
L5KPZ1	PODXL	+	2.24787	1.04874	Up
L5JTL8	MTX1		1.41408	1.0438
L5KAZ6	SFTPB	+	3.35933	1.04293	Up
L5JQL1	NPC2		2.16244	1.03933
L5L455	INM02		0.966127	1.03322
L5KPN4	SIGIRR	+	4.09607	1.03121	Up
L5KLR1	NRBP1		0.719339	1.02957
L5KQP5	DMD	+	3.12974	1.02864	Up
L5KYP3	MMP27	+	4.20881	1.02675	Up
L5L678	USE1		0.468352	1.02478
L5KIL7	snrpf		1.27067	1.02404
L5K8I2	ITIH4	+	2.86248	1.01969	Up
L5KPD0	XYLB		1.18628	1.01955
L5KKY9	Fasn	+	4.98967	1.01313	Up
L5JNE0	FOLH1	+	3.11904	1.00385	Up
L5K3P0	TGFBR3	+	3.02504	1.00024	Up
L5JQJ9	SCPEP1		2.56018	0.996846
L5JTX4	TSPAN8		1.47696	0.996261
L5KJR4	ITGAM		2.29792	0.992947
L5L3X6	CTSH	+	4.09312	0.991906	Up
L5KXN5	PI4KA		2.62779	0.987362
L5KHH2	ATP6V0C		0.446571	0.987214
L5JSV4	Ptp4a2		1.40592	0.985928
L5KW27	EEFSEC		2.65283	0.980294
L5K4N3	STX18		0.937167	0.980045
L5K8N6	PLSCR2		0.986618	0.979278
L5JSK2	GDPD1		1.83655	0.97663
L5KQH2	COL15A1		2.78638	0.976027
L5KFC2	NCF4		2.91059	0.975422
L5JNY9	RPS6KA5		0.802055	0.973479
L5KQY1	AKR1B1	+	3.516	0.971008	Up
L5KG68	H6PD		2.20052	0.970605
L5KRG7	PARN		1.23592	0.970108
L5KF25	TIMP3		2.66116	0.965191
L5K529	Slc34a2		1.44565	0.960461
L5JXE2	PROCR	+	3.35497	0.959599	Up
L5KWJ0	ITPR1		3.16672	0.957555
L5KL27	EVPL		2.88715	0.95319
L5JVU1	ERC1		0.760752	0.950253
L5JVC0	FABP4		2.92508	0.949072
L5L392	Slc43a1		0.513465	0.937731
L5K0B2	CORO1C		3.38379	0.936256
L5KVH1	CES7		2.2894	0.933
L5JSD1	RAB34		1.81738	0.9327
L5JX42	Atp8a1	+	5.12616	0.932696	Up
L5L4M6	LTBP4		2.01447	0.924765
L5KL35	RNF213		1.71882	0.924585
L5JZU3	NMI		0.536833	0.924236
L5KQX7	SSSCA1		0.839313	0.922002
L5KKB3	RECQL		2.04888	0.911395
L5K964	MYO1F		2.97454	0.906567
L5L2L3	Ptgr1		2.12681	0.903933
L5L4N5	CYP2G1		1.78846	0.903867
L5KUX2	CD63		0.993882	0.902149
L5KHH8	DYNLT1		0.623246	0.898953
L5JW54	C4BPB		2.17062	0.897096
L5K3P8	Acot11		0.63065	0.897013
L5KXM3	LLGL1		0.605764	0.894597
L5KX56	SDF2L1		2.72958	0.89252
L5KGP8	MAP3K5		1.4617	0.889916
L5K3Q7	PPAP2B		2.70746	0.888233
L5JNF1	HSDL1		1.00912	0.885275
L5KLJ4	Map1b		4.04009	0.885006
L5KC97	RPL35A		0.458677	0.884723
L5KNW2	GLIPR2		3.25838	0.884223
L5KWF6	HSPB8		3.04093	0.883124
L5KT96	Itga2b		2.41283	0.882086
L5KMX2	GNE		0.625884	0.878474
L5K978	FAM108B1		1.22238	0.877841
L5K262	DTNA		4.25823	0.877458
L5L5F7	SEC14L4		2.56011	0.87727
L5L5X8	CTNNA2		0.429404	0.872576
L5KW50	LANCL1		2.07474	0.866332
L5JZV3	ACSL5		4.61096	0.865147
L5KT04	SNTB2		3.0909	0.864889
L5KIE5	KDSR		3.71461	0.863331
L5KPE2	SAMD9		2.03748	0.861472
L5L722	KIAA1881		1.15801	0.860819
L5JP50	FBLN5		2.56805	0.858173
L5KZ56	ACP2		1.0857	0.855222
L5JSA0	ABCD4		2.00244	0.855134
L5KS77	GORASP1		1.49865	0.854138
L5L1A7	DNAH5		0.698502	0.851732
L5KXP2	PRG4		2.01189	0.850557
L5JTT6	Dynll2		1.41693	0.849674
L5K7G7	ENPEP		2.19472	0.849431
L5KI85	PADI4		1.28109	0.849332
L5L3T4	DTX3L		2.63455	0.842401
L5KT91	D2HGDH		0.948037	0.842143
L5JUL4	Grk6		1.93565	0.837378
L5JLN5	TMEM63B		2.03601	0.833106
L5JX40	S100A8		2.71249	0.830874
L5K0S7	PIAS1		0.875689	0.827033
L5L1H2	GPX3		0.677438	0.82604
L5JW45	KIT		2.20517	0.825467
L5KCW1	EPS8L1		2.93726	0.823281
L5KNC9	Rbbp6		1.0788	0.822299
L5KUS0	Isy1		0.439347	0.821489
L5KI15	LTF		1.9578	0.819887
L5JZJ7	CEP135		0.98323	0.819161
L5KVR8	Usp19		0.466265	0.816727
L5KI47	Col4a1		1.5724	0.814893
L5KMV8	BMPER		1.26483	0.812389
L5KVS8	RHOA		3.55718	0.81084
L5K9G6	CYBB		3.31628	0.81031
L5K3D3	GNG2		2.6202	0.809358
L5KEI9	CNIH4		0.41496	0.807727
L5L6S7	LSM7		0.75995	0.804889
L5KDM8	Esam		1.38401	0.802598
L5JUS3	MUC1		1.98685	0.800547
L5KJZ2	TRAPPC9		1.62328	0.800245
L5L1J2	APOD		2.38437	0.800191
L5L3P0	MICAL2		0.422613	0.798113
L5K8A8	SMC1B		0.325334	0.797618
L5KQP3	ABCC1		3.98173	0.796546
L5L5V7	TBC1D10A		1.33384	0.793933
L5KP92	Prkca		2.67121	0.793336
L5K3R6	GLA		3.27534	0.792095
L5KYN7	CD46		1.76865	0.791136
L5K9A4	EPHX2		3.94267	0.789191
L5L2K9	LPAR1		2.5663	0.787259
L5L6V6	KRT8		3.42238	0.785075
L5KIS5	SCAMP1		1.46412	0.784931
L5K1E0	NAP5		0.468587	0.784042
L5JTT1	RAB25		1.99802	0.782829
L5KIQ0	HEXB		2.39803	0.778936
L5KTP6	COX5B		2.89064	0.777969
L5L0E8	ATP2C1		1.1322	0.777758
L5KUH6	Add2		1.21178	0.773482
L5KJ20	AMDHD2		1.9342	0.771337
L5K8F3	PDE2A		1.18622	0.771214
L5K6T6	C8G		2.59427	0.770321
L5KSX8	CENPA		0.76661	0.768024
L5KIP4	Cd9		1.96588	0.767827
L5KV80	Gas6		3.21	0.767281
L5JW22	NUP107		3.05898	0.76661
L5KTQ0	MERTK		0.568675	0.766315
L5K811	ODF3B		0.370624	0.765668
L5L3R3	PLA1A		2.63388	0.765329
L5KTR6	P2RX4		3.17314	0.763748
L5JPI9	IGHA1		1.78842	0.76071
L5K001	NOSTRIN		2.09488	0.75706
L5KQW4	ACAA1		4.59714	0.756566
L5JWS9	ILVBL		3.64638	0.756109
L5KN11	PLXNA1		1.85706	0.75558
L5JSH4	GOLGA5		1.96672	0.755225
L5K229	IER3IP1		2.73666	0.752703
L5K443	LRRC8C		1.39768	0.751688
L5KJY0	EFR3A		2.64092	0.750975
L5L5Q4	NAPA		2.73878	0.749897
L5K0F3	PIGT		1.34685	0.748002
L5L2K6	CMTM6		0.701642	0.747437
L5L0T1	BoLA-DQB		1.45582	0.746348
L5JUL9	TMED9		1.71259	0.745262
L5L2L0	GLB1		1.81274	0.744307
L5KK21	CMAS		3.14672	0.743565
L5KJ66	DNAJC11		3.19176	0.74279
L5JZ68	CCDC141		2.66181	0.740142
L5JT57	PTPRB		0.331778	0.738171
L5KYK3	PACSIN3		1.2339	0.737549
L5JZ21	KIF1C		2.50573	0.735479
L5KGR9	WTAP		0.673878	0.73375
L5KC86	BROX		1.22861	0.732673
L5JTW4	PKLR		3.49696	0.732548
L5L4G7	IRF3		1.52383	0.732257
L5JQG0	C14orf49		1.65775	0.73188
L5L2N3	SGCD		2.18899	0.729223
L5JQP0	AHNAK2		1.49028	0.728133
L5L8S8	CAPS		2.60388	0.727947
L5L0Q4	TMBIM1		0.457714	0.727772
L5L6N7	PTPRC		3.32875	0.723412
L5KUY4	DSP		2.41645	0.722072
L5JZA8	INPP1		2.37845	0.718384
L5JZD7	UGDH		3.20263	0.71703
L5KX24	FLII		2.45446	0.716675
L5KP23	DMD		3.27711	0.716311
L5JRE4	KRT19		3.60626	0.715043
L5JWI0	DARC		0.802283	0.713914
L5JVD1	OMD		1.87006	0.713261
L5KXR8	NPL		2.27606	0.71219
L5KP07	MOSPD2		3.94802	0.711601
L5KLC5	Rpl23a		0.61475	0.711437
L5L3K9	CPN2		2.23016	0.710775
L5JPP7	ME1		2.87643	0.70855
L5L1P1	HPGD		2.79589	0.707933
L5L4K7	SEC14L3		3.90794	0.70724
L5KUY2	PCYOX1		2.50563	0.707179
L5KAU5	AGA		0.674481	0.70716
L5L5A5	AGPAT1		0.523853	0.70715
L5KAV8	SULT1E1		1.34976	0.706354
L5KCG4	Tpm2		1.86271	0.705055
L5KHV1	TRIM26		0.606011	0.704611
L5JYH5	CSTB		0.986899	0.703995
L5JRC3	Atp6v0a1		3.0629	0.702907
L5KRK5	NRF1		0.302826	0.702812
L5JWA1	LSS		3.51569	0.70276
L5KBK1	TMEM111		2.84513	0.702716
L5K9D0	SLC9A6		0.44458	0.701603
L5KNP2	Col1a2		2.0094	0.7013
L5KNU1	LGALS3BP		2.37298	0.700816
L5KZQ4	HLA-DRA		2.79892	0.7007
L5KZ13	HLA-DMB		1.59881	0.700026
L5L6U4	Aaas		0.306705	0.699954
L5KLI1	ATP5H		2.38845	0.693708
L5L2B2	ABCB6		1.57886	0.693103
L5JVJ3	SDCBP		2.6962	0.692742
L5L3F6	ANPEP		2.69819	0.692055
L5KFU6	Vamp3		1.84616	0.691544
L5JSP7	Ca13		1.23564	0.691273
L5K4S0	DNASE2		0.836615	0.689872
L5KP21	COBL		1.90095	0.688852
L5L7I2	ATP13A1		2.15661	0.688648
L5KV34	SPRYD4		0.951604	0.688187
L5KK92	PLBD1		1.99643	0.687702
L5L570	PAF1		1.35202	0.687433
L5JT65	TBC1D15		1.14248	0.686616
L5KYX6	STX6		1.71188	0.685692
L5KZE3	DYNC2H1		1.91908	0.685511
L5K3Y6	PIGK		1.49446	0.685316
L5KYT7	ODR4		2.41001	0.685139
L5K637	OLFML3		2.5342	0.68477
L5KE91	C9orf64		3.07341	0.684376
L5JTK6	FBXL20		0.755753	0.681989
L5K1C0	ATP9A		2.05	0.680818
L5JVX9	CPNE3		3.01784	0.680581
L5KXC7	TERF2IP		1.52225	0.679839
L5KW07	Smarcb1		2.19762	0.678461
L5L7D8	LSM4		0.817709	0.677374
L5L729	LMOD1		2.03389	0.675541
L5KLH1	ITGA2		2.22712	0.674973
L5L6H0	KRT7		3.29058	0.673447
L5L6C7	CALCOCO1		1.10153	0.673155
L5L3R0	UNC45A		1.50829	0.672222
L5KWP8	SLC6A2		1.8806	0.669671
L5JTJ5	SSR2		1.40044	0.669659
L5L6Y0	ACVRL1		2.7326	0.66702
L5KUI6	PCBP1		3.54986	0.666636
L5KWG5	ATPAF2		1.44679	0.665492
L5KUA6	CDH1		2.01062	0.664194
L5L797	MERIT40		2.4544	0.664051
L5KD89	RAPGEF3		3.46884	0.662633
L5KG54	SNCG		0.941595	0.662174
L5KS00	PLCD3		1.6083	0.661543
L5KU62	EEF1E1		1.21758	0.661372
L5K5R9	RTCD1		1.53468	0.661304
L5L848	DOK2		2.14838	0.66046
L5JZQ4	PEG3		0.294838	0.660086
L5JY77	RUFY1		2.08551	0.660023
L5KCY3	CCDC109A		1.48698	0.656953
L5KLF1	CCDC47		1.11942	0.656298
L5JPN0	LAMA2		0.493002	0.654816
L5KIC1	MFN2		1.77436	0.65373
L5KZ69	ATP1B1		3.26391	0.651978
L5L6V7	RPL18A		1.78461	0.650721
L5KY60	PLXNA2		0.914508	0.649157
L5JN10	COL12A1		3.41784	0.649071
L5KMT5			1.2035	0.646508
L5JNW1	MICAL1		2.16011	0.645898
L5K9J0	RUFY3		0.982232	0.644855
L5L4Q6	MFGE8		1.75063	0.64474
L5JQ90	MYOF		4.5317	0.642959
L5L033	F11R		1.99404	0.642775
L5KXB6	COMMD9		2.21562	0.641319
L5KHS6	AP1G2		0.999498	0.640355
L5KV30	STAT2		2.04776	0.639805
L5KK84	TRAPPC4		1.31637	0.638295
L5JVR1	SDCCAG1		1.02835	0.637289
L5JZ08	C20orf108		1.96377	0.63658
L5KX48	PI4KA		0.695499	0.635298
L5KUP3	Col4a1		2.4578	0.632885
L5KRJ8	RASGRP2		3.55416	0.632014
L5KEG8	EZR		2.27071	0.631074
L5KX12	Dynll1		1.99742	0.631004
L5JRV3	LRRC59		4.27658	0.627434
L5JMU2	CTGF		1.02163	0.627283
L5KGB7	COMT		1.87648	0.626991
L5KCH7	Abcg1		0.935428	0.62387
L5KTB9	PLCD3		1.34025	0.623364
L5KK71			1.42835	0.621146
L5JZI1	SCFD2		2.01602	0.619308
L5KSU7	Cbfb		0.78562	0.617722
L5KSJ9	PKD1L2		0.216577	0.617448
L5KKS7	IL18		2.19119	0.615962
L5KWI6	Map2k3		2.01731	0.615016
L5K2Z3	Rap1a		3.03556	0.61427
L5L1G3	CD74		1.56555	0.613048
L5KUE8	COG4		0.134977	0.61293
L5JNT2	GNAI1		1.5705	0.610622
L5KGV6	ATP6AP1		0.948934	0.610039
L5KE88	UTRN		3.21155	0.60726
L5K6E1	PLOD3		1.66183	0.605432
L5KIC8	SFRS12		1.94787	0.604418
L5K709	CRYZ		1.81171	0.603875
L5K7E3	DPP7		2.48377	0.602341
L5KI28	ZNF384		0.437004	0.601716
L5KFG5	CKAP4		2.46925	0.60076
L5JTN9	SNF8		4.73865	0.60032
L5KLH6	Nup85		2.09883	0.599913
L5KXJ0	TRPV2		2.91705	0.599743
L5L3H6	Rab3d		0.965935	0.596385
L5L7F7	COPE		1.44	0.596321
L5JSI7	SERPINA6		1.76907	0.594973
L5L3K6	HDGFRP3		1.46216	0.594686
L5KMY3	TMED4		0.863097	0.594389
L5K3Z3	CASC4		2.17835	0.594135
L5JY68	PTGIS		1.18747	0.594093
L5KTM5	Atl2		0.967531	0.593353
L5KTX5	Col4a2		1.53181	0.593267
L5L6E7	KRT18		3.58821	0.592482
L5L0L9	PTER		0.480579	0.592413
L5JSS2	Ppm1h		1.29218	0.590528
L5K7Y0	MAOB		1.69219	0.589348
L5JLY9	CAPN5		2.07278	0.587866
L5JRP8	SCD		1.89713	0.587688
L5KGR8	ABCA3		2.85885	0.587676
L5KZ05	VPS52		1.04536	0.586814
L5KMJ8	Irf2bp1		1.94717	0.58586
L5KUJ1	ANXA4		2.23861	0.585567
L5JNB0	TM9SF3		3.68176	0.585312
L5JYM4	Ube2k		1.76101	0.585298
L5K3Y3	Cgn		3.05994	0.583855
L5JM70	CYBA		1.14621	0.58214
L5KIV8	NMRAL1		1.15191	0.58094
L5KH46	EPHX1		1.99888	0.580067
L5L627	PGRMC1		2.61951	0.579243
L5JUX6	KIF3A		0.51673	0.576594
L5K3L1	AGT		1.40044	0.574329
L5JQT2	MPO		3.10893	0.574075
L5L1N0	Tuba4a		2.51418	0.573341
L5KPB2	PIK3CA		0.870715	0.572849
L5KWI8	SLC25A1		3.45147	0.571802
L5KCU0	SFTPA1		1.24828	0.571161
L5JZK6	TFPI		1.05118	0.57049
L5JTH1	ATP6V1H		1.24467	0.56915
L5KFI5	P4HA1		2.10788	0.568521
L5KXD0	CYB5R1		1.5294	0.566963
L5KGI7	TFAM		1.60355	0.566579
L5JW69	NES		2.15195	0.566305
L5JSJ0	Vps53		1.16127	0.565664
L5L245	CNN1		2.13382	0.565663
L5K452	FAM82A2		2.23862	0.56535
L5K7W3	SEC24D		1.13506	0.564444
L5KP96	PLD1		1.40286	0.564142
L5K136	CGNL1		3.14821	0.563808
L5JSE8	PCTP		1.59416	0.562953
L5JQQ1	CTSC		2.05386	0.562921
L5KVT1	COL4A2		1.91663	0.562175
L5KYM1	MTCH2		1.01651	0.561619
L5KRB0	FAM49A		1.6343	0.559877
L5K8J1	NISCH		0.800412	0.559842
L5K8M6	RAB2B		0.707618	0.55954
L5K8C3	CC2D1A		1.08402	0.55949
L5L0K2	PPIL1		1.09228	0.558925
L5L3S0	VAMP7		2.01277	0.558656
L5JXZ8	HINT1		0.908984	0.558516
L5JQV4	PTRH2		0.946247	0.558361
L5KUA4	LRRFIP1		1.18994	0.558249
L5JVW2	ACSL4		2.86942	0.557638
L5KS98	Ehd3		1.45466	0.557582
L5K5V7	CC2D1A		1.98549	0.556507
L5KED0	Erh		0.434333	0.556477
L5JR99	Dnali1		2.04527	0.555531
L5KD75	STXBP5		1.57095	0.554963
L5KJB3	NLN		0.818683	0.554828
L5KCZ6	Pcbd1		2.51776	0.554712
L5L741	SEPT6		1.32397	0.551274
L5L589			1.09692	0.551063
L5JML8	PROS1		1.88213	0.550936
L5K976	ABCB7		2.28288	0.550912
L5KKJ0	NLRX1		0.758401	0.550517
L5L5G5	SMTN		2.36654	0.55047
L5K400	LPHN2		1.39143	0.549512
L5L6M6	TNXB		2.20588	0.549171
L5L691	BAX		1.04276	0.546743
L5K4P7	GBP1		1.55393	0.546403
L5KDW4	AP3M1		2.77724	0.542987
L5KDD2	SGPL1		3.62812	0.54267
L5KVE5	CNNM4		1.54833	0.54004
L5KNI7	APOH		1.34024	0.539682
L5KY25	DPT		0.787978	0.539284
L5L491	C3		2.62121	0.538038
L5K9I9	PTGDS		2.26796	0.537371
L5JR74	WDR81		1.5283	0.53677
L5L1T4	STK10		1.63305	0.536387
L5JND3	MYOF		1.90574	0.535341
L5L0U0	ARAF		0.969655	0.535042
L5KS60	CAD		3.39376	0.534903
L5KD42	HGSNAT		1.31823	0.532182
L5K446	CD38		1.66739	0.53172
L5KQR6	GOLIM4		1.48831	0.531105
L5KUN1	Arl8b		2.66622	0.531084
L5L568	DGUOK		0.595228	0.530837
L5JQM8	ACSF2		1.95377	0.530804
L5L123	MRC1L1		3.73791	0.530291
L5KJC8	COMMD5		0.621014	0.529027
L5L021	ESRP1		1.93863	0.52772
L5K7P0	PLSCR4		1.21594	0.527369
L5KWW6	MARS		1.1951	0.526703
L5KZP9	PSMB8		1.39489	0.525945
L5K9P2	Lcn2		2.10374	0.525446
L5KJ65	NAPRT1		2.25897	0.524688
L5K4K5	GCOM1		1.99115	0.524341
L5KHI3	RNPS1		3.8548	0.523577
L5KM63	Klc3		1.59319	0.522696
L5KQG3	PRKCI		1.11828	0.522175
L5L2U3	RPL35A		1.50447	0.520428
L5K6U0	WDR1		0.997771	0.520337
L5KD12	HBE1		1.84214	0.520117
L5K7D7	FUBP3		2.59509	0.519517
L5KDV0	Rpl10		1.04146	0.519279
L5KN77	H-RAS		1.87793	0.519196
L5JVC9	IGF1R		1.7414	0.518853
L5K983	ALDH1A1		2.02597	0.518458
L5KHA9	NARS		2.55501	0.518057
L5KPS1	Rab1b		0.794183	0.517645
L5JRS8	SRRM1		0.884397	0.51739
L5K3J3	SPG21		1.68319	0.517163
L5KKA5	THY1		0.807699	0.516667
L5KXB7	Nup160		0.665641	0.515521
L5K7R3	AGPAT2		0.7827	0.514963
L5K193	ATP5O		3.55023	0.514681
L5L4M0	ITGA9		2.43966	0.513127
L5KEY8	LGALS1		2.1779	0.512422
L5JR49	INF2		1.73912	0.512396
L5KAF9	TMF1		0.68326	0.512162
L5KAK3	ARF4		1.57302	0.511751
L5L0Y6	ERGIC1		1.41295	0.51157
L5L7V9	ZMPSTE24		1.84615	0.510508
L5L8J4	RER1		1.60262	0.509919
L5KA74	GGCX		1.4376	0.50941
L5L6W3	NSDHL		1.65395	0.509231
L5KH86	PPL		2.26425	0.509054
L5KCZ4	ALOX5		1.79845	0.509034
L5K1H4	RARRES2		0.981879	0.508877
L5KUW9	MAP4K3		0.27504	0.50872
L5JUN2	ROBLD3		0.70638	0.508526
L5K8Y4	XRCC6		1.85746	0.508383
L5L393	SNX4		2.55397	0.508354
L5KYR3	ATP5J		1.81621	0.50765
L5JZB9	SDPR		2.08153	0.507356
L5L1M5	DES		4.33323	0.506784
L5JV56	EPHA6		1.62832	0.505999
L5KUU6	FUK		0.691248	0.504765
L5L638	NEK7		2.16297	0.504105
L5KG13	Ssr4		2.0489	0.502502
L5K515	Actc1		1.94245	0.502483
L5KTM4	HP		1.18436	0.502082
L5KUM4	GNAI2		0.795123	0.501744
L5K3D9	PYGL		2.40534	0.499669
L5K2I7	PLCB2		0.434245	0.4995
L5KWV2	Glg1		2.5995	0.499329
L5K2C0	COBLL1		2.52356	0.497851
L5KMY2	CAMK2B		1.28855	0.497155
L5JVL8	RRS1		0.748162	0.49499
L5JNS6	PAK1		0.587139	0.494537
L5KNP3	FFR		0.823835	0.49408
L5K524	ORF3		1.46255	0.493949
L5L6T9	Pcbp2		0.92218	0.493876
L5K6E5	Ap1s1		0.547106	0.493074
L5L334	COPB1		2.2816	0.492926
L5KZW4	RBM10		0.682309	0.491619
L5KP06	Purb		1.31047	0.491512
L5KCM1	DAPK1		0.40456	0.491423
L5L6X6	KRT80		1.4674	0.491252
L5KE74	PPIL4		1.18672	0.489779
L5K5Y6	Gstm5		1.22482	0.489198
L5KF58	ACAT2		2.04106	0.488745
L5JZI7	PDGFRA		2.01469	0.488569
L5KMI8	Pon3		1.45967	0.487942
L5KMC6	ZW10		1.46364	0.48786
L5KU86	TSGA10		1.90419	0.48779
L5JU69	CD14		0.853675	0.487764
L5KGD5	UNC5B		0.924228	0.487179
L5JTL4	FBXO47		1.83574	0.487125
L5JXZ7	Jph2		2.14099	0.486352
L5KD09	Snx8		1.47388	0.486115
L5K483	RPLP1		0.531511	0.486025
L5KBB3	FLNB		4.23791	0.483653
L5K5X5	TACSTD2		1.41162	0.483503
L5KM50	APOE		1.90512	0.482578
L5JNZ5	COX4I1		3.22335	0.480855
L5KUU4	SRBD1		1.0889	0.480799
L5KXR2	DDT		1.31815	0.480781
L5KCT2	PRKCDBP		2.43103	0.480583
L5KUY1	HNRPLL		1.26532	0.479573
L5K749	Rxra		1.28959	0.479308
L5JYR1	SERINC3		0.895096	0.478917
L5JUE0	UQCRQ		1.07033	0.478146
L5K569	ATP5F1		1.34216	0.478081
L5JV93	Mpp7		2.49065	0.477821
L5JVY5	COX5A		1.70354	0.477786
L5JVR2	BICD2		2.49189	0.477212
L5JR06	SELT		0.570404	0.477189
L5L4I7	Trpm4		1.18136	0.476892
L5K998	PNPLA6		1.03305	0.476505
L5K6B7	LRRC8A		1.04794	0.476001
L5KWD9	LRP1		2.30928	0.475345
L5KE11	TSPAN15		3.15354	0.475313
L5K0R0	TM9SF4		1.61357	0.474986
L5KQ30	FERMT3		2.62507	0.474015
L5KR99	SYT7		0.532767	0.473581
L5JX69	SGCB		1.52929	0.472599
L5KMA7	PLEC1		2.59959	0.472502
L5L6U1	Bst2		1.49553	0.472073
L5KD71	Sftpd		4.05157	0.47146
L5K297	NPC1		0.692545	0.47138
L5KI52	PSMD10		1.13053	0.471106
L5L4W8	SAP18		0.548648	0.470281
L5K2R5	ATP5A1		3.89473	0.470015
L5JWZ7	ITGB2		1.2415	0.469638
L5KIA9	RAC2		1.7007	0.468999
L5KQX8	WDR91		2.58042	0.468211
L5KAJ0	SBF1		2.1337	0.467865
L5K730	Rabgap1		1.16385	0.467213
L5L0P1	SGCD		3.2149	0.46711
L5JZJ9	ACACB		0.258135	0.466944
L5KV97	LAMP1		1.2615	0.465858
L5L6X4	VAV1		2.24803	0.464121
L5L5Z6	PLVAP		2.18759	0.464052
L5K010	TRAPPC1		0.876888	0.463221
L5KEZ4	MPP5		2.02486	0.462987
L5JSG3	Rps6ka5		1.81134	0.462893
L5KY38	CUGBP1		1.05969	0.462706
L5JUS2	Etf1		1.08325	0.462625
L5KFT8	NOP2		1.68932	0.46259
L5K0Q8	SLC4A2		1.09631	0.462469
L5K9K1	GOLGA1		1.80204	0.461908
L5KUD0	UQCRC1		2.90568	0.461693
L5K8G5			1.37531	0.461683
L5KJ74	FMR1		1.48465	0.460231
L5JPM3	ECHDC1		1.25287	0.460119
L5JYM8	ATP2B4		2.06759	0.459998
L5KN09	ITGA1		2.04786	0.459618
L5K0Y2	SAMHD1		1.22978	0.45934
L5KW20	SSR1		1.25616	0.459302
L5KX17	Mlec		2.15286	0.458995
L5K305	CARD6		1.38937	0.458879
L5JS85	HSPG2		2.5483	0.458257
L5KQW5	CFL1		1.49677	0.45783
L5KP86	CLTA		1.64301	0.457686
L5KC44	Wdr26		1.21156	0.457524
L5KRE8	Wdr35		1.06245	0.456623
L5K6N7	TBC1D1		1.53441	0.456363
L5KG98	VDAC2		2.18988	0.454933
L5KSY3	EMILIN1		2.29125	0.454434
L5KU30	ATP2A2		2.1457	0.45431
L5KHJ9	H1F0		1.79751	0.453383
L5KT45	Fam98a		1.22528	0.45231
L5L4X3	EFHA1		0.553309	0.451609
L5KK91	Cdipt		1.01525	0.451474
L5JSF2	DGKE		1.04656	0.451361
L5KJ47	KDELC2		0.428863	0.451145
L5KNC7	Itgb4		1.87267	0.450765
L5L1T2	XRCC5		2.55537	0.450127
L5K4F2	TPM1		1.01339	0.448896
L5L2S2	LYVE1		2.6243	0.448139
L5JU57	S100A9		0.892862	0.447586
L5JLK2	MUT		0.85848	0.447188
L5JZC3	Col6a2		1.62354	0.447099
L5KGU1	Kif1b		1.29417	0.447078
L5KC19	DDX58		3.39572	0.446991
L5KYZ1	ITPR3		0.874253	0.44587
L5KJQ5	Tbc1d24		1.22966	0.445858
L5JT85	DDOST		3.78761	0.44501
L5JYU8	HOP		0.992737	0.444824
L5L207	KIAA0415		1.40538	0.444611
L5L265	LRBA		1.92982	0.443912
L5KWT8	Cxadr		1.5882	0.443707
L5KNU5	OSBPL3		2.13996	0.44346
L5KDH2	FLNA		3.67105	0.443422
L5KBZ8	ETFDH		1.56108	0.443284
L5L4Y1	IL16		1.13191	0.442942
L5KQB6	MYH11		2.08663	0.44267
L5K1Z4	ITGAV		2.41792	0.439106
L5KK29	CASC1		0.798639	0.438875
L5L755	NEK7		1.19649	0.438481
L5K4J5	MYO1E		1.68493	0.438171
L5K797	RPL5		1.87673	0.438043
L5K2L1	RHOC		1.28984	0.436859
L5L1Y0	Stxbp6		0.859276	0.436164
L5KDH9	TOMM70A		2.18442	0.436149
L5KNM6	EHBP1L1		0.604832	0.434934
L5KYI8	USO1		1.35876	0.433759
L5JQ86	SEL1L		1.75091	0.43309
L5KSV3	NFAT5		3.28711	0.432926
L5JZF4	LNP		1.15675	0.431949
L5L7V6	LMNB2		1.11862	0.430311
L5K7W4	SLMAP		1.45735	0.429618
L5KVU1	COX6A1		1.6301	0.428916
L5K8K9	ACAD9		3.13452	0.426615
L5JYG4	Pfkfb2		0.811522	0.426453
L5KCB2	STAG2		0.787853	0.426384
L5JPU0	PAPSS2		1.92893	0.425501
L5JS05	LIPA		0.864898	0.425439
L5L8A5	Cap1		1.16407	0.42531
L5KKT1	DLAT		2.05094	0.424808
L5KSM1	CAV1		1.80577	0.424731
L5KYV0			1.38801	0.42462
L5KNF9	SIRT2		1.94628	0.424388
L5KKD2	ITPR2		1.70194	0.424308
L5JW28	HIST1H1D		0.373422	0.423897
L5JSG1	SVIL		2.14979	0.422944
L5JL37	QtsA-19276		1.62319	0.422171
L5KVH9	Rab43		0.677184	0.422135
L5KB14	TFG		2.33774	0.421988
L5KFF6	EIF3B		2.44239	0.420245
L5L448	C19orf52		0.539001	0.420061
L5JM74	Fam38a		2.2204	0.420049
L5K201	Tpm3		0.758054	0.419629
L5KCH3	RSPH1		0.969873	0.418032
L5JP93	CLMN		1.07591	0.417346
L5KXJ3	Arpc5		0.961469	0.41724
L5K1N8	MBD1		0.599427	0.416766
L5KA81	DOCK5		0.494919	0.416713
L5KXY6	PDHX		4.51273	0.415974
L5KYR5	Lemd2		0.982003	0.415347
L5KE04	ASMTL		2.63518	0.41434
L5KC15	DNAJA1		4.10577	0.414335
L5KWL6	Rab7a		3.10103	0.414199
L5KJU0	CTBP2		2.38927	0.414101
L5JRJ2	MECR		1.11402	0.413993
L5KVR6	PCID2		0.704893	0.413746
L5KGE8	ABCA3		0.466422	0.412947
L5KGA5	LRRC47		1.58	0.412771
L5KM51	BUB3		1.54665	0.411657
L5KWH0	ABHD14B		3.20549	0.411652
L5L5V9	RAB8A		2.3195	0.410383
L5JZ63	FMNL2		0.680554	0.410201
L5JNG2	PTEN		0.307691	0.409609
L5L7C9	APOM		1.14181	0.409592
L5L105	PDE6D		0.23934	0.409224
L5K286	STAM2		1.80297	0.408669
L5KAW1	ATG7		1.21266	0.408491
L5K5Z9	CACHD1		0.544806	0.408089
L5K0S2	TUBB1		1.16637	0.407732
L5K4L5	THOC1		2.48575	0.407034
L5K207	VPS13C		2.30479	0.405244
L5L0J2	ATP5C1		1.47161	0.404827
L5K239	MYO1E		1.94873	0.404359
L5KWA6	ESYT1		2.67491	0.404261
L5KK99	MCAM		1.72497	0.403927
L5KAD2	C4orf43		1.28385	0.403856
L5L3X1	CD99L2		1.57475	0.403668
L5JQH7	CROP		0.734128	0.403531
L5L293	ICAM1		0.686719	0.40351
L5JMU9	Fxr1		1.29272	0.403112
L5KJ75	SLC12A2		1.4039	0.402916
L5L0G0	TARSL2		0.735403	0.40265
L5JN01	C6orf132		0.803832	0.40237
L5L4L8	AKT2		0.516066	0.401812
L5KW41	Tubb2a		0.849653	0.401808
L5JMH8	TMEM30A		1.37322	0.401526
L5KSF5	ITGA2B		1.80877	0.401134
L5K2X8	SNX27		1.58429	0.401118
L5L5N3	BAT5		1.64134	0.40045
L5KB78	MAGI1		1.10322	0.399967
L5KYD8	EIF3M		0.94105	0.39948
L5L0W3	ANXA6		3.08679	0.399363
L5L2F2	STIM1		0.946193	0.399282
L5KBL9	Smu1		1.11546	0.398957
L5KGL4	UTRN		4.37949	0.398139
L5JU59	TMEM199		0.651765	0.39766
L5K7U4	MFSD10		0.787979	0.397451
L5KYI4	CACYBP		2.1607	0.396367
L5KR35	ATL3		1.66878	0.396273
L5L1N6	CTSB		0.77549	0.396268
L5KTE0	REL		0.856306	0.396262
L5L005	VIM		2.05435	0.395964
L5L858	NDUFA11		0.818678	0.394384
L5L7L4	Slc11a2		0.896659	0.3941
L5KWA4	Diaph3		2.60745	0.393998
L5KA90	IMMT		2.14387	0.393695
L5L690	Csnk2b		0.867187	0.392935
L5K8C9	ARFGAP3		2.36156	0.392643
L5JRK2	RCC1		1.35055	0.392448
L5KKZ2	KIAA0528		1.04403	0.391951
L5KQA9	MEN1		1.85975	0.391915
L5L7H4	Cdc2l1		0.883601	0.391603
L5KYF6	CD44		0.858046	0.391043
L5JXA3	FAF2		1.31397	0.390342
L5KDT5	IARS2		1.05722	0.390193
L5JZ54	NPTN		0.752993	0.3897
L5KDR6	BGN		1.57457	0.389318
L5JSX3	PIGS		1.79043	0.389203
L5KHA5	WDR7		0.695169	0.389173
L5KRA8	KLC2		0.88431	0.388936
L5JWQ6	TCF25		1.16522	0.388811
L5KAN8	TTC35		0.99332	0.388409
L5KMG8	AKAP9		2.42824	0.388126
L5JSA6	DLST		2.79018	0.387341
L5JT50	LYZ		0.522934	0.386878
L5KTI7	SLC12A4		1.40359	0.386694
L5KGA8	Slc25a3		2.50399	0.38566
L5KBH5	SH2D4A		1.18256	0.384969
L5KS54	GNB4		1.42075	0.384564
L5JRT4	SFRS4		0.970179	0.384391
L5JQ58	RAB5C		0.983439	0.384371
L5L1Y8	HECTD1		1.23567	0.383244
L5KNT6	SLC3A2		0.995092	0.383183
L5KIC9	LMAN1		2.01566	0.382982
L5KTA6	ITSN2		3.16777	0.381959
L5KA45	HSPA4L		1.99841	0.381158
L5K558	MYO5B		3.57166	0.380752
L5L311	AMPD3		1.52738	0.380301
L5KPE8	Ap2a2		1.961	0.380032
L5K6D2	TMED5		1.2562	0.37995
L5K6S3	USP24		2.58467	0.379625
L5L1F3	RAB33B		0.552132	0.377551
L5L0K5	GMPPA		1.48309	0.376673
L5L4E7	Myh14		1.79722	0.376444
L5KID9	EXOSC10		1.08613	0.376277
L5KZ76	NAAA		2.18894	0.375587
L5KYP1	Rpl10a		1.83248	0.375306
L5KDW9	KIAA0913		1.47788	0.375276
L5KW94	DGKA		1.10305	0.374415
L5K691	DOCK8		1.21326	0.373943
L5JW66	TRAPPC10		0.994948	0.373832
L5K3A2	DBT		0.960799	0.373665
L5JVP5	Cltb		1.33121	0.373212
L5L6N8	HSPA1		1.63011	0.373044
L5L248	SCARA3		0.851908	0.372716
L5JLE9	CRISP3		1.34652	0.372091
L5KSR2	HPCAL1		1.01911	0.371525
L5L7R7	CLPP		0.81536	0.371293
L5KDI5	CISD1		4.14846	0.371143
L5K2V5	SPATS2L		1.12077	0.370454
L5KE25	RUFY2		0.860433	0.370018
L5KL54	LCP1		3.3914	0.369925
L5KUZ6	Antxr1		0.943928	0.369879
L5KZQ1	PTER		1.54804	0.369467
L5JSK3	VRK1		0.484184	0.369382
L5KT53	DYSF		1.72844	0.369296
L5JSA4	LTBP2		0.703076	0.36889
L5JZ18	RAE1		1.03194	0.368877
L5K7J5	CD97		2.12783	0.368779
L5JWY0	SEC23B		3.35009	0.367785
L5KH38	CLDN5		0.616219	0.3677
L5JLW7	RAB6A		0.932169	0.367542
L5JSR6	ASPH		2.21293	0.36723
L5KMT0	ECH1		0.880031	0.36669
L5KK20	CNDP2		1.76428	0.366601
L5KIY2	Cpb2		0.725677	0.366095
L5KG63	Srpr		1.40156	0.3655
L5K9W7	NSUN2		1.31764	0.365419
L5K0P7	HM13		1.58508	0.364437
L5JZC5	HECW2		0.278513	0.363405
L5L5L2	GYS1		2.04704	0.36335
L5JMI2	CD109		1.40328	0.363188
L5L4J6	FTL		1.28059	0.363127
L5K504	Fam98b		1.0635	0.363056
L5KQ11	Ehd1		2.08708	0.362239
L5KYY3	TOR1AIP2		0.215193	0.361154
L5L8M7	PIP5K1C		0.577779	0.360615
L5L042	PTPN13		0.881111	0.360494
L5KG35	RTCB		2.07162	0.360298
L5K1I1	PRPF40A		0.954131	0.360205
L5KGG9	HERC4		0.350519	0.36008
L5L0Z1	BNIP1		1.16898	0.359605
L5JTR4	ACSF2		1.42966	0.359127
L5KFP1	SACM1L		1.06803	0.358942
L5KF62	IGF2R		3.35192	0.358694
L5KQC0	NOMO1		1.69	0.358604
L5KBI4	VDAC3		1.15675	0.35852
L5KCQ0	SYNE1		2.5827	0.357211
L5L3A1	SELH		2.50919	0.357091
L5KFT0	RAB32		1.30913	0.35698
L5KJZ3	KIAA1468		0.990327	0.356047
L5L3K7	EIF3F		1.60549	0.355918
L5JWN7	S100a10		1.37328	0.355888
L5JTM4	Atad4		0.572564	0.355788
L5KT73	Snrpg		0.586946	0.35385
L5KGY2	CORO1A		1.36635	0.352928
L5JZR7	PCNA		0.577426	0.352914
L5L7C0	Phf2		0.872899	0.35192
L5KC73	RAB3GAP2		1.78966	0.351664
L5JY39	NHP2		0.42278	0.35048
L5JWR8	LMNA		2.5305	0.349998
L5L5K2	AGER		0.988529	0.349753
L5KIT9	SLC2A3		1.83591	0.349671
L5KW24	F13A1		0.846079	0.349605
L5KTK9	COG8		0.421728	0.349515
L5K2P0	S1PR1		1.44913	0.348834
L5KKA7	ITGAL		0.327243	0.348571
L5JPP3	STX7		1.23406	0.348131
L5JUR0	TMEM173		1.26781	0.347725
L5L497	PDIA5		0.544413	0.347137
L5K7R5	ARL6IP5		1.70763	0.347109
L5K9B4	SURF4		0.654655	0.346745
L5JMB5	CP		2.19792	0.346573
L5KXN3	APP		0.58452	0.346223
L5K1H6	ARL5A		1.04098	0.345994
L5KKV5	DDX47		1.1255	0.345378
L5JT93	Capzb		1.48779	0.344711
L5KDB2	ANXA7		1.5144	0.344019
L5KFV2	C12orf57		0.37992	0.343648
L5K808	C4orf33		0.783826	0.343317
L5KV60	MARS		1.65829	0.343117
L5KQZ6	ARL2		1.51428	0.342898
L5KXY3	ARHGEF12		3.36137	0.342856
L5K441	FAAH		1.62681	0.342747
L5KQK4	Stx3		0.843724	0.341822
L5K0V5	Vti1a		0.329669	0.341527
L5K8D3	PRKACA		0.253574	0.341107
L5JZT1	HSPA12A		0.865097	0.341091
L5JYU5	OGN		1.31015	0.341044
L5KP42	MKL2		1.33073	0.339567
L5KHK7	GNL1		1.96599	0.338931
L5JMM3	DST		1.17782	0.338858
L5JRK1	FAM176B		0.889556	0.338345
L5K788	GOLGA2		0.71704	0.338169
L5KS03	CYP2S1		2.03759	0.338155
L5K7Y7	POR		2.32098	0.337191
L5K8Z3	DNM1		0.86553	0.337097
L5KQ28	NUDCD3		1.18374	0.336898
L5K5U2	CLCC1		0.691699	0.336559
L5KUN0	Cct4		2.43864	0.336247
L5KPY6	Exoc4		1.90384	0.336243
L5K938	ATP6V1G1		0.749881	0.336119
L5L394	RPS3A		0.963401	0.336044
L5K540	SBDS		2.15107	0.335927
L5KW66	NUP93		1.35703	0.335812
L5L670	C4A		1.367	0.335615
L5K0A3	TOP1		2.65862	0.33514
L5KH36	Auh		0.272094	0.334438
L5L767			1.76066	0.334336
L5KED6	RPS12		0.745611	0.334088
L5JP35	Serinc1		0.583722	0.333838
L5JX75	TMEM119		0.680388	0.333804
L5KCF4	IRAK4		0.791359	0.333671
L5KQY7	RNH1		2.02261	0.333668
L5L2A4	COX7A1		0.744001	0.333604
L5K7E9	AIMP1		0.992926	0.333336
L5KP72	COG1		0.437666	0.332896
L5KG07	BCAP31		2.54559	0.332877
L5L270	DOCK2		0.486926	0.33271
L5KHA2	FYCO1		2.11117	0.332371
L5KDJ4	NDUFB9		1.07922	0.33221
L5KTZ1	HIP1R		1.46468	0.331945
L5KTG1	Ppp1cb		0.95626	0.331924
L5K9D7	NAGA		0.790927	0.33166
L5KHA7	MVP		2.3315	0.3311
L5KNS6	NANS		0.602438	0.330747
L5KLA7	ACAT1		1.53275	0.330491
L5K0H8	ELMO2		1.14119	0.330081
L5KVD2	TM9SF2		1.22153	0.32968
L5KKQ7	CADM1		1.93643	0.329442
L5KRI4	EXOC4		1.46456	0.32935
L5L7K2	GSK3A		0.569996	0.329208
L5K995	VPS13A		0.872419	0.328991
L5JZH9	Nbeal2		3.22866	0.328897
L5KP60	Rps15a		0.99745	0.328885
L5JXJ4	LARS		3.05918	0.328814
L5JW40	FIP1L1		0.742892	0.328724
L5JYE1	HEXA		1.37522	0.328715
L5KD79	RPS24		0.811276	0.327283
L5K2L0	Osbpl6		0.711795	0.327087
L5K273	MYO5C		1.16357	0.326935
L5KCW3	ADK		1.46013	0.326853
L5KV88	PRKCE		0.945454	0.326647
L5K917	DENND4C		1.36257	0.326417
L5KND5	SAPS3		0.712353	0.32637
L5JQ93	CISD3		1.24712	0.326307
L5KIH3	HSP90B1		2.55051	0.325737
L5JTW9	SCAMP3		1.26793	0.325604
L5KJC9	PARP1		2.28289	0.325171
L5KUY3	RAB5B		1.0357	0.324423
L5KNX3	SFRS2		0.588939	0.324251
L5JZJ4	MVK		0.997178	0.323782
L5JW98	ATP2A3		1.05256	0.323675
L5K6C9	ANXA9		1.39515	0.322595
L5JZ22	ITGA6		1.9593	0.3223
L5KE12	RDH12		1.28582	0.321373
L5KEP1	CDCP1		1.02034	0.320862
L5KMC0	OCRL		1.33407	0.320826
L5KCU6	OXR1		2.8765	0.320726
L5K856	KAL1		0.6811	0.32026
L5KM24	Prrc1		0.795916	0.32022
L5KM19	LMNB1		1.15777	0.319492
L5KDB5	GSR		0.682123	0.318784
L5KB91	GPM6A		1.07509	0.318331
L5K156	EXOC8		1.03954	0.317897
L5KFW2	NECAP1		0.366318	0.317301
L5KKR7	AIFM1		1.23761	0.317142
L5K4K0	ADAM10		1.1554	0.316281
L5L3J5	SLC44A2		1.6702	0.316274
L5JR21	TAOK1		0.167179	0.316264
L5JRG4	SERPINB1		1.57349	0.316101
L5KHE1	COL4A6		0.619074	0.315732
L5JLX7	PGM2L1		1.1877	0.31527
L5JUW4	VDAC1		1.96368	0.315234
L5KKQ2	APOC3		0.953294	0.314986
L5KU06	Mcf2l		0.604119	0.314978
L5KAZ1	ASAH1		1.44789	0.313859
L5JZF5	CASP10		0.251152	0.313848
L5JN61	DNAJB11		2.6644	0.313637
L5KDU9	PPP2R5E		0.787694	0.313261
L5L0E3	DIS3L2		0.764345	0.313154
L5JSY3	MYO18A		1.22207	0.313073
L5JPQ3	TPBG		1.07006	0.312845
L5JW89	ATP2B1		1.0837	0.312382
L5JSA3	NF1		1.16275	0.312312
L5JWG6	FAM120C		1.20835	0.311953
L5JV04	CLTB		0.990623	0.311918
L5JQT4	Ap2b1		2.62727	0.311616
L5K2U2	GNPAT		0.816723	0.311327
L5K072	RBM45		1.22416	0.311237
L5JWN1	TXNDC17		0.577378	0.311038
L5JVK9	COMMD4		0.838723	0.310872
L5KJY1	NEDD4L		1.04901	0.310381
L5KNS3	PRDX5		1.84155	0.310186
L5KRJ5	Cdc42bpg		0.531706	0.310109
L5L5Q8	CBX5		1.01175	0.30777
L5KS55	PREB		1.95794	0.307611
L5K5M8	PSIP1		1.56132	0.307362
L5K019	PDK3		0.441084	0.307323
L5KPF4	PON2		0.651759	0.307264
L5K1G5	NPEPL1		0.539051	0.306934
L5L5G8	IQGAP1		1.74188	0.306637
L5KU98	Esrp2		0.285182	0.306529
L5KM75	Snrpd2		1.37369	0.306442
L5JQV1	PRKAR2B		0.886757	0.305954
L5K5C4	Sec22b		1.23781	0.305585
L5KLD5	GALK1		1.40163	0.305238
L5KA97	PTK2B		2.38023	0.304294
L5K6N1	NRD1		1.08781	0.303694
L5KWC8	UBB		0.611247	0.303272
L5KZ11	Rabgap1		0.16649	0.303238
L5L0W0	COPB2		1.39343	0.302651
L5L326	Carm1		0.524018	0.302504
L5JPS2	COX7A2		0.621854	0.301453
L5JZV8	Pdcd4		1.11339	0.301416
L5L5S6	SPR		0.711048	0.30092
L5KG51	FRAP1		1.60385	0.300777
L5K5N0			2.2371	0.300474
L5JXN5	SMC1A		2.32776	0.300255
L5K4D7	PPIB		1.21857	0.300206
L5KRP6	AHNAK		2.11086	0.300042
L5KYR8	ALDH9A1		2.22112	0.29996
L5K8U2	PDHB		1.08459	0.299353
L5JYX0	ZNFX1		0.330961	0.299269
L5KV03	ACTR1B		0.890359	0.298996
L5L5Y4	PIK3C2A		0.430029	0.298569
L5JPW3	SRI		1.44111	0.298339
L5KUP4	MANF		1.70787	0.296586
L5K9H2	SDHA		1.11377	0.296298
L5JRJ0	AP2M1		1.88197	0.296274
L5KMR6	ATP5L		1.68854	0.295851
L5JX49	VPS16		1.34171	0.295691
L5L8C6	Dazap1		1.67706	0.295552
L5JQA7	Scrn2		1.78699	0.295473
L5KDL5	Stt3a		1.42066	0.295293
L5JXR9	MYH10		1.90217	0.294126
L5KB64	NUDCD1		0.454641	0.293981
L5KFR5	Ndufa4		0.280353	0.293867
L5KA54	FKBP15		2.70707	0.293319
L5K430	EHD4		1.91879	0.29307
L5K5M1	RICTOR		0.447169	0.292891
L5KSR3	EIF2B1		0.560418	0.292477
L5KUF5			1.91797	0.292175
L5K6B2	ANXA1		1.81723	0.292049
L5KT62	NDUFA10		0.472531	0.291557
L5KB90	EPRS		1.45141	0.291295
L5KSL1	PARP12		1.13306	0.291162
L5L2J2	KIF13B		2.7816	0.290957
L5KL72	Gga3		0.270072	0.290891
L5K1A2	Rab8b		0.633209	0.289631
L5L7L3	FAM120A		0.808937	0.288851
L5JXD0	ANKFY1		2.21406	0.288205
L5K6C0	ECM1		1.7034	0.288193
L5K0C6	CSTF2		1.5624	0.288083
L5JR20	MYO1D		3.36665	0.287338
L5JS96	RHOT1		0.647124	0.28669
L5JXT8	Rbm12		0.896386	0.286443
L5KIM0	FLOT1		1.25051	0.286337
L5K752	GAK		0.731823	0.286243
L5KRJ1	C16orf62		1.0922	0.285971
L5L8B2	HMHA1		0.282256	0.285422
L5KM21	ACOX1		0.949416	0.285278
L5L6F2	ATP5D		0.43808	0.28518
L5KJF2	EEF1D		1.63643	0.284709
L5KB16	CYB5R3		0.733437	0.284694
L5K9N5	MAOA		1.48797	0.284574
L5K8B8	PARVB		0.62107	0.284566
L5L044	Yme1l1		0.803536	0.2844
L5L665	TNXB		1.44199	0.28405
L5JZZ3	FXR2		0.684387	0.283482
L5KAL0	SNTB1		1.81141	0.283457
L5KQE9	CUL2		0.477015	0.283415
L5K805	HSPB1		1.16593	0.2832
L5KSZ0	PDPR		0.844361	0.282971
L5KLJ9	Fcho2		0.808901	0.28231
L5K6D9	PIP5K1A		0.369172	0.282294
L5KLV4	PPP1R9A		0.869866	0.282006
L5K8W3	EPHB4		1.29137	0.281926
L5K8M0	XRN1		0.692384	0.281882
L5KL64	PNN		0.357494	0.281628
L5K5H2	NUMA1		1.36025	0.281468
L5KH31	COMT		2.14837	0.281423
L5KYF9	ENDOD1		1.57934	0.281417
L5K9Y2	LAMP2		1.21851	0.281117
L5JWF7	Tuba8		0.235374	0.280917
L5KRW6	CMPK2		0.960928	0.280855
L5KEP0	KIAA0564		0.213566	0.28057
L5JX91	Rbbp9		1.24237	0.280418
L5KNA1	PGS1		0.632537	0.279903
L5KN72	SLC38A10		0.428463	0.279153
L5K378	SLC44A3		1.77713	0.279146
L5KWS1	Rps26		0.456493	0.279077
L5KL83	Arhgap17		0.962504	0.279022
L5KGK3	M6PR		1.37798	0.27883
L5L2F8	ACTB		0.292555	0.278619
L5K1L1	LPCAT4		0.587942	0.278544
L5L5W9	Cherp		0.458544	0.278445
L5K5I8	RAB12		1.30482	0.277707
L5KSZ4	EXOC6B		1.25344	0.277289
L5KRH2	DTNB		1.09975	0.277188
L5K0H4	NDUFB3		0.828888	0.277052
L5JTK9	ARFGEF1		1.31428	0.27654
L5JQC6	PAPSS2		0.900231	0.276349
L5KQ14	Ppp1ca		1.80337	0.276189
L5JQ25	Pi4k2a		0.566259	0.275955
L5KRQ8	Arf5		0.364307	0.275702
L5KSP1	NUP205		2.08639	0.275532
L5KVA3	EML4		1.23091	0.275349
L5JPN1	SYPL1		0.558488	0.27516
L5KLU7	SLC39A4		0.378714	0.275118
L5JTT5	DECR1		1.35081	0.274228
L5KI01	RNF31		0.492266	0.273878
L5JZU7	C17orf49		1.20834	0.273663
L5K0E4	PGAP1		1.0774	0.273579
L5KWS5	Myl6		1.66592	0.273535
L5K020	GORASP2		1.31545	0.273132
L5JTY9	Wrnip1		0.255995	0.273083
L5L5Q2	ITGA5		1.08945	0.272583
L5KHA4	DNAJA3		1.14455	0.271996
L5JPH0	NAMPT		1.30489	0.271968
L5JWT9	DPYSL3		0.540417	0.271571
L5KCG9	U2AF1		1.00555	0.271398
L5KTH4	EPCAM		0.906917	0.27139
L5K1W6	PYGB		2.5243	0.271231
L5K8Y6	PBRM1		1.36539	0.271102
L5KLC0	EXOC7		0.98037	0.270903
L5KEP6	LZTFL1		1.98239	0.270742
L5JZW3	CLDN7		0.365998	0.270224
L5KTP2	SF3B3		2.68403	0.270109
L5JQB7	STAMBPL1		0.428729	0.269786
L5KNU8	MTA2		1.04885	0.269287
L5JPZ7	STAT3		1.50481	0.268702
L5KAM2	ITIH3		0.85506	0.26868
L5JQH9	EML1		0.882887	0.268012
L5JM62	CCDC90B		0.830448	0.267432
L5K1D3	EPB42		1.09301	0.267253
L5KRD2	NBAS		1.3991	0.267111
L5KDH7	Gdi1		1.94048	0.267082
L5L0T9	FGD5		1.16935	0.266859
L5KT32	COL6A3		3.82409	0.266647
L5K7A8	CRAT		1.00006	0.266594
L5JN05	FILIP1		0.392041	0.266472
L5K5D0			0.670225	0.266357
L5L8X5	Ctps		1.45003	0.266131
L5KJN0	UBE4A		1.70633	0.266014
L5KAA2	TWF1		0.800788	0.265906
L5K6U2	C1orf87		0.66173	0.26543
L5JW60	NAP1L1		0.510143	0.26416
L5L2W7	GOLGA4		0.752239	0.264088
L5KHY3	SDR39U1		1.11962	0.263957
L5K0S1	SEC23IP		1.0608	0.263795
L5L553	ATP6V1A		1.28584	0.263584
L5KUL1	Rrp9		0.468012	0.26351
L5K274	Aldh5a1		1.50685	0.262939
L5L2D6	BAIAP2L1		0.875056	0.262711
L5L671	ATP6V1B2		2.32086	0.262491
L5K9N1	AK1		1.71688	0.262223
L5KG79	ANXA11		0.821029	0.261765
L5L4V9	NDUFB4		1.06546	0.261665
L5JLX8	Rps3		1.80383	0.261069
L5KU05	DOCK9		2.19655	0.260984
L5K5N6	NCF1		1.84962	0.26093
L5KZQ9	Stam		1.08654	0.260824
L5K5V2	SORT1		0.537365	0.260191
L5KZX6	ICA		1.10715	0.260181
L5K9K5	HSPA5		1.30785	0.259567
L5KVV3	Gnai2		0.562279	0.259559
L5KNL5	Psmc5		0.805357	0.259523
L5K1M8	Smad4		0.36397	0.259411
L5JUE5	MYO1C		3.76284	0.259148
L5KDA2	CAMK2D		1.0481	0.25912
L5K5F6	TRIM56		0.962436	0.258973
L5JRR1	EIF3I		0.594554	0.258957
L5KPM4	CBX3		1.11538	0.258919
L5L7I5	PRKCZ		0.800265	0.258561
L5K278	TMOD3		0.771792	0.258408
L5L6P2	Rps15		1.04675	0.258349
L5KV95	VPS35		0.689489	0.258064
L5L1V8	NDUFB11		1.09804	0.257962
L5K3K2	NUP133		0.957548	0.25694
L5K555	HBXIP		0.653029	0.256728
L5KVP5	PA2G4		1.13961	0.256668
L5KW70	CPNE2		0.962766	0.256104
L5KES3	STARD13		0.422627	0.256035
L5K3W4	LASS2		0.70825	0.255823
L5KLS3	Wdr68		0.773055	0.255809
L5KT55	Rab1A		1.12202	0.254129
L5K8V1	SAMM50		1.33677	0.254042
L5JR12	FLOT2		1.49713	0.253892
L5KY64	TRAF3IP3		0.606571	0.253656
L5KEA3	ACSL1		0.768068	0.253622
L5KNV1	AHNAK		2.19744	0.25339
L5K3F1	Serbp1		0.0508024	0.253119
L5K228	Napg		1.68789	0.252755
L5KYY4	NUDT3		0.625338	0.252611
L5K1H0	Gnas		0.831701	0.252558
L5KYY7	HLA-DRB1		0.840056	0.252469
L5JVX7	PTPN9		2.22688	0.251928
L5JRQ0	Erlin1		0.957779	0.249941
L5KCM5	PRPF4		0.845379	0.249872
L5L698	GLT25D1		0.997177	0.24975
L5KQK6	CTSD		1.85495	0.248765
L5K1K4	ITGB6		0.611674	0.248392
L5JU71	PEF1		0.817835	0.248115
L5L6C9	EHD2		2.05821	0.247777
L5JP94	GBE1		1.25987	0.247751
L5KKY0	IPO4		2.04458	0.247707
L5KNB1	PRKD2		1.12829	0.247554
L5KPV9	Luc7l2		0.507237	0.247513
L5KFC6	Unc84a		2.60362	0.247122
L5JU74	SNRNP40		1.06201	0.247057
L5KMW3	APOA4		1.50623	0.247051
L5JY01	DUSP23		1.09827	0.24699
L5L035	Rps18		0.833134	0.246556
L5KI36	Ptpn23		1.1451	0.246264
L5K0S3	CORO2B		1.46838	0.245971
L5KSF7	FLNC		1.42791	0.245937
L5KRY3	MYH11		1.61639	0.245286
L5K6R2	MRPL37		0.948321	0.245047
L5K5L4	WDR37		1.58196	0.244955
L5L7A2	TNXB		1.27117	0.244481
L5JM79	GALNS		0.693615	0.244347
L5KH92	MAPK3		0.747378	0.243553
L5L0F5	PSMD1		2.15591	0.243275
L5KQZ7	SPARCL1		0.227191	0.243231
L5L601	SLC27A1		1.08815	0.243162
L5KFU3	PARK7		1.04154	0.243121
L5K647	PSMB7		0.833226	0.242915
L5KKK1	CTAGE5		1.22386	0.242754
L5JT74	BCL2L13		0.787362	0.242547
L5KNP0	actg1		1.57684	0.242354
L5JPD2	DYNC1H1		2.93205	0.242226
L5L5K8	HSPH1		1.1847	0.242218
L5JUK9	LMAN2		1.5135	0.242199
L5KM04	UBE2O		1.79109	0.241943
L5KJ24	FBXO6		1.47974	0.23973
L5K7B3	ABCD3		0.637798	0.239408
L5KWC5	Trim16		0.489337	0.239058
L5JVZ3	HIST1H2BK		2.09651	0.238838
L5KI23	CFL2		1.02431	0.238696
L5KEU5	SYK		0.441031	0.238635
L5KAC2	PPID		0.769418	0.238298
L5KUW1	DYSF		1.2808	0.238293
L5KGB3	Ppp3cb		0.890298	0.237554
L5KYE8	FBXO3		0.641824	0.237534
L5L8M4	ITGB1		1.91018	0.23748
L5KYC0	NCF2		0.435384	0.23745
L5KGL3	VTI1B		2.69271	0.237308
L5JUC4	RPS6KA1		0.977353	0.236718
L5KPF1	SGCE		0.57641	0.236629
L5JQJ1	CALCOCO2		0.568424	0.236608
L5KYV3	Sfrs3		1.36244	0.236202
L5JSX4	SDF2		0.821718	0.235922
L5KZ99	ZFR		0.700981	0.235839
L5KDI0	UFSP2		1.17598	0.235648
L5JND8	EXOC6		0.520099	0.235643
L5KMQ2	HYOU1		1.59662	0.235359
L5L2H0	NARG1		0.706647	0.23479
L5JTD2	CRYM		0.913088	0.233529
L5KFV6	UNC84B		0.572517	0.233526
L5JX83	TMEM165		0.26167	0.233222
L5JRU2	PHACTR4		1.13828	0.23309
L5KSB7	CHCHD3		0.640758	0.232656
L5JZG8	AGPS		1.02584	0.232361
L5KLY6	Ap3s1		1.01147	0.232302
L5K1B9	EPB41L5		1.07787	0.232258
L5JTU8	GNS		0.583947	0.231659
L5KGB8	Dnajc9		0.319684	0.231145
L5K620	GNG12		0.759427	0.230806
L5JQW0	ZNF207		0.921346	0.230579
L5KZ31	DNAJC13		1.16923	0.230448
L5KZ04	STAG1		1.15942	0.230275
L5KYZ8	NDUFS2		0.420521	0.23005
L5L2E5	DLG1		1.44854	0.229853
L5K2J2	SMC3		2.19928	0.229358
L5L257	ARFIP1		1.13156	0.229226
L5KD52	PLAT		0.463636	0.228396
L5KB68	Cdc73		0.34652	0.228338
L5KJA8	HNRNPU		1.16633	0.228311
L5JU54	BSDC1		0.742473	0.228293
L5KDF5	DDX21		2.7257	0.227804
L5KMG7	HNRNPL		0.85365	0.227564
L5K5Z0	Inppl1		0.371315	0.226985
L5L262	KANK2		1.29824	0.226914
L5L456	DCTN1		1.69821	0.226743
L5KCE8	SLC25A6		1.13319	0.226594
L5KSS5	EDC4		1.37016	0.226514
L5KD97	ERLIN2		0.945398	0.226433
L5KG49	ANXA8		0.797616	0.226096
L5JXD7	ACSS2		1.05234	0.225945
L5K8D8	PKN1		0.674939	0.22573
L5K9X7	LPCAT1		1.91541	0.225557
L5KT92	PNPT1		0.49687	0.225489
L5KLU5	ST8SIA4		0.276246	0.225326
L5KNC6	WBP2		0.654206	0.224735
L5L349	SETD7		0.483223	0.224695
L5KDV6	COMTD1		0.575354	0.224522
L5KPB8	PPIA		0.59092	0.224476
L5JMG5	PREP		0.745483	0.224409
L5JR65	Crip1		0.363862	0.224293
L5KL48	DDX6		0.618684	0.223633
L5JPH1	LAMA4		1.59107	0.222756
L5KLR4	Smarcd2		0.561315	0.222633
L5KJU5	LHPP		0.376215	0.222613
L5KGQ6	Snx9		0.882971	0.222436
L5KSA2	VPS37B		0.293182	0.222345
L5KNE5	SLC25A19		0.365404	0.222164
L5KLH7	Snx18		0.218665	0.221605
L5K8K8	ANG		0.131823	0.221375
L5KHW2	RPL14		0.556836	0.221053
L5K984	Rpl32		0.399862	0.220813
L5KI77	GTPBP1		0.587366	0.220175
L5KLG3	NNT		1.84406	0.219101
L5KBE5	Chmp1b2		0.328127	0.218978
L5KVR0	CLTCL1		0.501635	0.21866
L5KZE1	HMCN1		0.694003	0.218535
L5KTA4	Sptbn1		0.416142	0.21771
L5KRZ8	TGFB1		0.188968	0.217442
L5JZ17	SLC25A12		1.16543	0.217353
L5KXJ2	CD34		0.572902	0.217236
L5L725	ARL8A		1.49113	0.21687
L5K3V0	PPP3CA		1.39179	0.216181
L5KX15	ITFG1		0.698238	0.216138
L5L3G1	IDH2		2.26355	0.215993
L5KPH2	CD81		0.11683	0.215612
L5L2A5	C3		2.23542	0.214741
L5JV14	Rpl11		0.622658	0.214707
L5JZY1	PDCD11		0.444873	0.214619
L5KDA7	SEC24C		2.25228	0.21362
L5K6R1	Stxbp1		0.75662	0.213493
L5L667	RCN3		0.393658	0.212896
L5JS45	Rab18		0.72097	0.212053
L5KVK7	CLLD6		0.844234	0.211651
L5JT51	FKBP4		1.2766	0.210898
L5KYU5	TAP1		0.622348	0.210541
L5L6I8	ESYT2		1.06547	0.210442
L5KZR8	XPC		1.21814	0.210155
L5K1B5	Hnrnph2		0.450967	0.209939
L5L4U5	SF3A1		0.948134	0.209754
L5L7N4	PALM		1.30079	0.209577
L5JPL9	LAMB1		1.6134	0.209179
L5JW33			1.04085	0.208577
L5KSN9	TSSC1		0.586384	0.208277
L5JST8	MYO1D		0.934455	0.208017
L5KCV7	SAPS1		0.266031	0.206867
L5KXK5	GLUL		0.640433	0.206746
L5KGW7	G6PD		1.75939	0.206666
L5KQZ2	EPS8L2		0.956789	0.206505
L5KJT6	Rps2		0.503869	0.206221
L5JUN5	ZBTB8OS		0.553661	0.206114
L5JY80	PTPN1		1.23007	0.206094
L5KBJ0	Vcp		0.939274	0.205794
L5K1M2	MBD2		2.09833	0.205633
L5KG11	MYH9		1.2167	0.20562
L5KZ80	NCK1		2.34774	0.20533
L5KIN1	ERAP1		0.909492	0.205308
L5L2T4	NGLY1		0.62234	0.205194
L5K6P7	CPT2		0.429679	0.205178
L5KZD8	PLA2G4A		0.769032	0.205149
L5K0D3	MYO1B		2.14519	0.204906
L5KLH3	ERBB2IP		0.195077	0.204685
L5KDE2	SAR1A		0.706397	0.204628
L5KVB7	ARGLU1		0.338276	0.204624
L5JVZ7	MON2		0.430827	0.2045
L5KNK7	PECAM1		0.853248	0.204039
L5KMZ8	Dmd		0.948521	0.204025
L5KR06	TOLLIP		0.293411	0.203623
L5L4P0	AKAP13		0.872233	0.203584
L5KUA3	SEH1L		0.642598	0.203364
L5KHH9	Rbm26		0.828746	0.203271
L5JX88	EXOC1		1.06476	0.203208
L5KQJ4	PRPF19		0.539767	0.203035
L5K217	STAT1		1.77023	0.201515
L5KAA7	NUP210		0.584351	0.201372
L5JZ66	Myo9a		0.142909	0.201366
L5K8R0	LRRK2		0.780526	0.200918
L5JQ12	RBM25		0.417987	0.200884
L5KV24	UGP2		1.70112	0.200585
L5KZ59	ANXA3		1.36317	0.19997
L5K5X4	TECR		0.728889	0.199787
L5KVI5	TXNDC5		0.347865	0.199657
L5L5P4	Dnajb6		0.927483	0.198709
L5L6H7	AP1B1		0.702928	0.198695
L5K2B1	ROCK1		1.17513	0.198624
L5KLB7	MCC		0.49637	0.19862
L5K4U1	htt		0.854043	0.198138
L5L3M2	AKAP13		1.03306	0.197966
L5K6U6	SPTAN1		1.87594	0.197936
L5L486	FCGRT		0.583327	0.197802
L5KIZ1	CPSF4		0.67491	0.197662
L5K5T7	CC2D1B		0.849761	0.196641
L5JWL7	TGas006m08.1		0.237913	0.196631
L5KAB0	Spag1		0.764816	0.196172
L5JWT5	ADPGK		0.612291	0.195976
L5K025	CYBRD1		0.188855	0.195653
L5KIN2	OCLN		1.0073	0.195626
L5L0W9	TXNDC6		0.335281	0.19552
L5JLM2	Clic5		1.01629	0.195131
L5K5I6	Rhog		1.13891	0.195074
L5K7I6	RFX1		0.951733	0.194832
L5JZD8	RFTN2		0.463457	0.194773
L5KUW7	VPS36		0.64042	0.194719
L5JW67	POLR2B		1.92711	0.194651
L5JWI3	Polr2a		2.31385	0.194397
L5JRU9	COL1A1		1.30032	0.194252
L5KDQ8	Glud1		0.97779	0.19417
L5K3A8	SLC30A7		0.354531	0.193963
L5L4W3	GOLGB1		1.07095	0.193489
L5KV12	RIPK1		0.612071	0.192975
L5K5G0	Hist2h2ac		0.199891	0.192609
L5JP66	LAMA2		0.354287	0.192607
L5KYM0	FMO6		0.527755	0.192549
L5K5F9	SMCHD1		0.821135	0.192232
L5JQ15	JUP		0.967274	0.192059
L5KQ18	Rps6ka4		0.950762	0.192002
L5KQD6	PDHA1		0.484877	0.191633
L5K1C3	DBI		0.84969	0.191568
L5K293	GALK2		0.400256	0.191537
L5K2Z1	NUP155		0.726071	0.190812
L5KWJ4	DNAJA2		0.591666	0.190613
L5L2G6	OPA1		0.825673	0.190458
L5JQ09	ACLY		2.18144	0.190243
L5JQN5	CLTC		1.0242	0.190135
L5JQH1	PAPOLA		0.365483	0.190134
L5L5D2	EWSR1		1.25107	0.189817
L5JU94	Erc1		0.596282	0.189792
L5L4G2	AP2A1		2.06644	0.189781
L5JSB3	Itga3		1.05362	0.189591
L5KZL0	Cyfip1		0.500297	0.189589
L5L6M9	NCLN		0.372315	0.189309
L5KWN1	ATP7B		1.11447	0.188799
L5JQB2	Cdk5rap3		0.28661	0.188784
L5KAZ3	INTS10		0.103052	0.188656
L5JXD5	MYBBP1A		0.403158	0.188527
L5JSI9	SERPINA4		0.527195	0.188311
L5K139	YWHAB		0.706083	0.187965
L5JRX8	ARID1A		0.454101	0.187773
L5K1F7	CHP		0.529454	0.187457
L5JQW1	RINT1		0.476463	0.187379
L5K912	STOM		0.825407	0.187258
L5JV35	Vcpip1		0.865676	0.187122
L5L828	gnb1		0.329412	0.186987
L5JZT4	HSPA12B		2.4198	0.186651
L5KS42	HADHA		1.93384	0.186204
L5KTT6	ALDH2		1.28947	0.185773
L5L1F1	ATG16L1		0.345907	0.185599
L5JWJ3	SAT2		0.938027	0.185431
L5JWT2	BRD4		0.527871	0.184463
L5JUT0	ATPIF1		0.810529	0.184375
L5KU03	VPS33A		1.53629	0.184226
L5KB46	SUCLA2		3.04486	0.184158
L5L5T6	IGFBP6		0.775305	0.184131
L5KPD3	ABCA13		0.45918	0.18404
L5KVR4	BAZ2A		1.31295	0.18402
L5JY95	Sin3a		1.00878	0.183998
L5KW44	STARD8		0.446334	0.182898
L5KZZ4	FKBP5		1.2325	0.182829
L5K1B3	EIF3J		0.810548	0.182428
L5JYX6	GRIPAP1		0.952631	0.182357
L5L069	TMEM43		0.572456	0.182334
L5JQK7	ALDH6A1		0.586657	0.182297
L5L442	KANK2		1.20235	0.182048
L5L822	HOMER3		0.883467	0.181954
L5KGF7	CCAR1		1.68109	0.181885
L5K0B4	SFRS6		0.886148	0.181747
L5JU36	DIAPH1		1.66481	0.181714
L5KEW4	SYNE1		0.783452	0.181592
L5KL61	Grb2		0.488198	0.181192
L5JN93	GPR116		0.640318	0.180768
L5JQ48	TMED10		0.414546	0.180725
L5L1R6	COMMD3		0.711021	0.180569
L5JZN9	ANKFY1		0.362268	0.180386
L5L1C4	FN1		2.07326	0.180072
L5KTS7	RASA3		0.611895	0.179959
L5KGY6	PPP4C		0.265285	0.179881
L5KSF6	COPS8		0.378445	0.179852
L5K480	GCLM		0.829883	0.178385
L5KGL1	CREBBP		0.63618	0.178303
L5JXY1	SEPT8		0.702929	0.178193
L5JSA8	Phb		0.882324	0.17788
L5K432	SEP15		0.461342	0.177318
L5KRY4	PDIA6		0.819777	0.177037
L5KMM7	Eif2s3		0.684805	0.17695
L5L3V7	STAMBP		0.748836	0.176777
L5K6Q3	SEPSECS		0.745268	0.176531
L5KUQ2	Sec61a1		0.282737	0.176391
L5L463	CDGAP		2.00307	0.176242
L5JPK4	RALA		0.548121	0.175183
L5K576	TBL2		0.605746	0.175174
L5KB08	Vps24		0.185454	0.175072
L5KA17	SYNPO2		0.271783	0.174768
L5L5D9	BAT3		0.585017	0.174477
L5KZE2	RAB5A		0.639493	0.174401
L5L910	Agrn		0.675996	0.174301
L5JQ75	PDLIM1		1.18879	0.17419
L5KX03	GCN1L1		1.06161	0.173592
L5JYE2	HUWE1		1.64329	0.173531
L5KAJ4	HOOK3		0.845103	0.173464
L5KFY3	TRIOBP		0.479245	0.173379
L5KNX9	CYGB		0.486393	0.172803
L5KQZ9	Polr2l		0.268789	0.172485
L5JSW0	LGALS9		0.55338	0.172326
L5K2E3	UBR1		1.96785	0.172284
L5KZ77	CNOT3		0.252822	0.172279
L5K922	CAMK1		0.613685	0.172194
L5KUJ5	Gfpt1		1.08438	0.17214
L5KPQ7	SCRN1		0.153271	0.172114
L5K3U5	NUB1		1.96693	0.17196
L5K252	RAB3GAP1		0.52406	0.171432
L5K0J6	WDR12		0.984759	0.170332
L5K4C0	ADD1		1.18173	0.169881
L5KN31	EBNA1BP2		0.480036	0.169571
L5KWI9	VPS35		0.66352	0.169132
L5KDD5	VNN1		0.362885	0.168755
L5JUN8	CAPZB		0.14436	0.168737
L5KKI2	FAM175B		1.774	0.168469
L5KJ32	LIMS2		0.138681	0.168362
L5L646	MYH14		0.938289	0.168158
L5K3M6	PKN2		1.12901	0.167852
L5K4T9	ARHGAP29		1.03302	0.167718
L5KY68	CCT8		1.45611	0.166908
L5JYP5	Wdr42a		0.308928	0.16689
L5KGI8	C1R		0.731727	0.166642
L5KD13	HK1		2.03415	0.166555
L5KMA4	TAGLN		0.630053	0.166388
L5KUV7	COPG		1.33471	0.166076
L5JRU7	TUBG1		0.710075	0.165918
L5K2C1	LPIN2		0.24651	0.165874
L5KNB8	PPFIA1		0.307306	0.165737
L5KDB4	RMND1		0.320732	0.165468
L5KII6	NFATC1		0.460465	0.165456
L5K4K7	Snrpd1		1.16748	0.165181
L5K7R8	LAS1L		0.707916	0.165101
L5KXQ1	TMEM11		0.362625	0.164935
L5L5H3	SEC11A		0.264051	0.164935
L5KTB1	Actr2		1.00866	0.16467
L5K7N1	MAPK12		0.614942	0.164337
L5KJT2	SNX2		1.21306	0.164078
L5JMY2	HINT3		0.198872	0.163987
L5KRA0	ROCK2		1.28939	0.163567
L5JML7	HDAC2		0.606681	0.163436
L5L3W4	GPD1L		1.01053	0.163371
L5KWK8	SNAP29		0.526335	0.163143
L5L7B9	DDAH2		0.67353	0.163101
L5JUG4	Wiz		0.173437	0.163024
L5KHD9	STX4		0.46	0.162979
L5L6J1			0.550195	0.162474
L5L051	TAP2		1.17256	0.162464
L5KZB4	DDR2		0.44947	0.162076
L5KTS4	ITGB3		0.823425	0.162014
L5KM99	calm1		0.70364	0.161982
L5L3A8	Lsm6		0.341705	0.161781
L5JZR9	PRDX3		0.577989	0.161373
L5L6L8	Pbx2		0.371737	0.160032
L5KJ45	DMXL1		0.283743	0.159948
L5K9A5	FBLN1		1.68972	0.159728
L5KBN1	IARS2		0.375995	0.159566
L5KG64	NMNAT1		0.217907	0.15928
L5KJD7	TNPO1		1.44388	0.158172
L5JUU0	SMAD5		0.210402	0.158134
L5JVZ1	APBB2		0.575917	0.157857
L5JVL4	COPA		1.018	0.157634
L5K8R7	RAF1		0.847516	0.157511
L5KR75	Ttc15		0.494348	0.15736
L5KTJ4	PPM1B		0.365505	0.157274
L5L0T4	RP2		0.585818	0.156854
L5L198	CTSL1		0.946379	0.156176
L5L027	TSEN34		1.26878	0.15493
L5K5X2	Ddx39		0.299031	0.154859
L5KVA7	CARKD		0.675959	0.154274
L5KYQ0	ANKS1A		0.595799	0.154193
L5K234	CCDC93		1.25269	0.15416
L5KSN0	Dync1li2		0.539584	0.154023
L5JUV5	SEC24A		0.602702	0.154013
L5KA68	EIF3H		0.274345	0.153982
L5KGD2	C14orf135		0.99184	0.153585
L5KB58	TP53BP2		0.571892	0.153325
L5KND6	UBFD1		0.355008	0.153089
L5KI68	DIS3		1.01505	0.152915
L5K853	RMND5A		0.48232	0.152791
L5KL10	Hgs		0.626317	0.15261
L5JTI0	CCT3		0.934935	0.152409
L5K188	SON		1.21823	0.152127
L5KLC8	TMED7		0.193153	0.151915
L5L1C7	CCZ1		0.445268	0.151693
L5L0L1	DNPEP		1.20756	0.151171
L5JV80	DPYSL3		0.490123	0.151151
L5KR87	ADAM17		1.12759	0.150804
L5JW94	LUM		0.526958	0.149607
L5K1J6	CUL1		0.380352	0.149531
L5JM58	PRCP		0.555451	0.149503
L5KWH7	COPS3		0.331737	0.149031
L5KAE0	PSMD13		0.533402	0.149003
L5L850	QIL1		0.178862	0.148198
L5KTA2	DBF4B		0.533384	0.147282
L5K872	CUL4B		0.354241	0.147144
L5L065	TRIP12		0.240628	0.146996
L5L782	WDR44		0.297535	0.146978
L5K897	Rraga		0.149722	0.146837
L5L4D0	MTMR1		1.10189	0.146287
L5L2K4	CLU		1.22482	0.145364
L5KEC6	FRG1		0.275342	0.145306
L5KT76	Xpo1		0.630046	0.145287
L5K5J1	RALBP1		0.390699	0.145093
L5KRZ3	Ddx1		0.575187	0.144927
L5KJ87	CYC1		0.382339	0.144816
L5L082	Cul3		0.311393	0.144501
L5KB37	Phf5a		0.183155	0.144352
L5JWH2	PLSCR3		1.18005	0.144176
L5KXD6	TSPAN18		0.285208	0.144135
L5JNX5	MLYCD		1.00482	0.144119
L5K721	CPNE8		0.261026	0.143976
L5L433	PRKCSH		0.347737	0.143941
L5JX29	PDS5A		0.424823	0.143826
L5JT59	WNK1		0.788097	0.143819
L5K6U1	SLC27A4		0.239658	0.143674
L5K3A1	KTN1		0.800715	0.143623
L5KZY0	CUGBP2		0.833748	0.14356
L5KGJ9	HMOX2		0.39412	0.143554
L5L5U8	Nipsnap1		0.276244	0.14348
L5K6W6	JAK1		0.520302	0.14271
L5KS86	RILPL1		1.04552	0.142574
L5KKF9	DOCK1		0.793548	0.142034
L5JST0	COPS5		0.471425	0.141958
L5KM29	UNC13D		0.61675	0.14162
L5KN86	GAA		0.824038	0.140889
L5L435	USP47		0.411749	0.140599
L5KJJ2	EIF3C		0.324518	0.140538
L5KZN4	Dnm3		0.364099	0.140466
L5JU29	NUP210L		0.261386	0.14002
L5L4B9	RPL18		0.542522	0.139821
L5KIQ6	FER		0.284735	0.139324
L5KU18	DEK		0.58591	0.139194
L5JVC6	MSN		0.432143	0.138978
L5KPE0	TTC21A		0.320682	0.138966
L5KEM8	CCT5		0.544264	0.138671
L5KVD9	TWF2		1.18339	0.138618
L5JXQ9	AHCY		0.725886	0.138585
L5KV67	Uqcrfs1		0.491931	0.138254
L5K5F3	LETM1		0.378627	0.13789
L5KJA7	Ndrg1		0.435898	0.1374
L5K8Z4	RANGAP1		0.420569	0.137243
L5K974	MAMDC2		0.23029	0.136862
L5KXE3	OGT		0.900833	0.136812
L5K501	Exoc2		1.05913	0.136624
L5KDN7	MED4		0.243659	0.135333
L5JVT0	PRAF2		0.116886	0.135284
L5L1P9	WWC1		1.3179	0.135199
L5JUE7	PRPF8		1.46292	0.13514
L5K3I0	Ahcyl1		0.446338	0.135118
L5KBQ0	Rpl31		0.238393	0.134996
L5KJW1	ABCC4		0.406398	0.134772
L5K3E9	Arf6		1.01885	0.134418
L5KH61	SEPT10		1.29943	0.134291
L5K812	UGCGL1		1.21962	0.133711
L5KEK4	UCHL5		0.47247	0.133699
L5KSE8	HNRNPUL1		0.391432	0.133391
L5JW97	COL6A1		0.387998	0.133223
L5JY91	CSPG4		1.23807	0.133032
L5KFX6	KIF5B		1.1395	0.132142
L5KHB5	ATP6V1D		0.521389	0.132015
L5KD84	STX11		0.491769	0.131989
L5K0R3	RPE		0.195848	0.131875
L5KCA6	TUBA1C		0.382997	0.130981
L5JY14	TOMM34		0.303475	0.130832
L5JRN3	NPEPPS		0.912077	0.130421
L5JWC7	RABEP1		1.94393	0.130086
L5L2Q6	brcc3		0.118119	0.12979
L5KGL5	UBR4		1.38793	0.129776
L5K6Z8	SFRS11		0.223	0.129743
L5KU44	Gfod1		0.313871	0.129642
L5KQ99	SNX15		0.245128	0.129389
L5KIW5	MBLAC2		0.236695	0.128876
L5KV07	PSMG4		0.120193	0.128557
L5KSS9	LCAT		0.207123	0.128234
L5KSI1	SND1		0.974417	0.128062
L5JUB7	H2AFY		0.665014	0.127876
L5L5B9	PITPNB		0.338463	0.127446
L5KRE3	RDH14		0.630418	0.126577
L5JX99	RRBP1		0.867366	0.126558
L5KFM1	SUPV3L1		0.367045	0.125952
L5L4B7	VPS33B		0.108705	0.125481
L5JS71	KDM1		0.483759	0.12469
L5K7Q8	PMPCA		0.294882	0.124251
L5KJF5	RANBP2		1.57877	0.123973
L5L5V6	WDR54		0.768131	0.123734
L5KQB0	PTPRF		0.57181	0.123473
L5KAR8	PABPC1		1.72949	0.123357
L5JU77	PURA		0.72387	0.123315
L5KJB8	STUB1		0.392596	0.123111
L5JZ14	ACTR3		0.683428	0.121536
L5KTN7	CLIP1		0.701266	0.121193
L5KNR5	CDC42BPG		0.475087	0.120907
L5JZI3	SESTD1		0.171934	0.120864
L5KHI7	PGP		0.36171	0.120742
L5KZ01	RGL2		0.441774	0.120565
L5K7N0	Pls1		0.334485	0.120054
L5K3L2	CAPZA1		0.437153	0.119653
L5KDW6	EIF5B		0.287805	0.119612
L5KM37	HOXA5		1.54734	0.119329
L5L4D4	ALCAM		0.39126	0.119242
L5JT83	Ece1		0.974075	0.119144
L5JNI5	ZC3H18		0.162391	0.118914
L5KYF5	COPS4		0.908194	0.118858
L5K988	IFT122		0.202992	0.118549
L5KI91	SEC23A		0.575378	0.118547
L5KXI9	PXN		0.254001	0.117938
L5KWU7	GABPA		0.542698	0.117721
L5JW35	SPATA18		0.480807	0.117503
L5KCS2	Ilk		0.560154	0.117189
L5JPG1	MGEA5		1.00711	0.117086
L5JN99	NDUFB8		0.338558	0.116758
L5K804	GLYCTK		0.456625	0.116592
L5K9Y6	RAI14		0.34378	0.116379
L5KW14	CRBN		0.273494	0.115892
L5KF07	EIF3D		0.682734	0.115882
L5JPT1	HSPA8		0.777125	0.115336
L5L3U2	ACAD8		0.475967	0.115129
L5JY89	SIRPA		1.23189	0.115103
L5KFV4	HECA		0.246323	0.114958
L5KF68	APOOL		0.424262	0.114878
L5KXT5	PLAA		2.32662	0.114674
L5L8H2	ATAD3		0.567268	0.114666
L5KS12	Pdcd10		0.143046	0.114634
L5K8K1	Wdr82		0.177028	0.11447
L5L593	Ube2m		0.316511	0.114232
L5KTM1	CIAO1		0.486197	0.113995
L5KVQ7	PRKAR2A		0.826001	0.11399
L5KNY8	SRP68		0.331614	0.113756
L5JPV7	LPP		0.263417	0.113737
L5L6Y7	LETMD1		0.451721	0.11371
L5L223	Cyfip2		0.632886	0.113059
L5KB54	RAD21		0.334028	0.112974
L5K6B8	Ywhag		0.233065	0.112841
L5JLJ4	RSPH9		0.38098	0.112677
L5JPK7	ACADL		0.136394	0.11264
L5KQI8	DDB1		1.56461	0.112626
L5JW88	Shpk		0.0590285	0.112144
L5KC34	Itm2b		0.177058	0.112016
L5KCH8	STOML2		0.416189	0.111981
L5JXG7	CANX		0.731719	0.11179
L5KW53	LPCAT2		0.452045	0.111527
L5K4B2	PTPLAD1		0.385662	0.111439
L5KPV4	Dock4		0.122766	0.111007
L5KI74	KIAA0090		0.342609	0.109986
L5L000	ITGA8		0.472272	0.109884
L5K0I9	PDIA4		0.439484	0.109736
L5L485	EIF3G		0.621855	0.10939
L5K1N6	Lama5		0.591981	0.109258
L5KPM8	PARD3		0.240588	0.109145
L5KB96	SPCS3		0.1947	0.109061
L5JRT8	GMEB1		0.0926809	0.108882
L5JT45	COMT		0.192375	0.108774
L5K6D3	CUX1		0.990595	0.108303
L5K5V1	VPS13A		0.170732	0.108211
L5KFX7	EIF3L		0.234834	0.107937
L5KV83	DAG1		0.54852	0.10792
L5KPW1	CAPN1		0.707613	0.107633
L5KV42	PIP4K2C		0.192592	0.107234
L5KU75	F13A1		0.611488	0.107082
L5KE48	PRKCH		0.575782	0.106656
L5K9N2	KANK3		0.326361	0.106379
L5K698	HIP1		0.813972	0.106061
L5KQ25	Fkbp2		0.359995	0.10601
L5KB24	ADAM9		0.160968	0.105809
L5KBN9	RAB14		0.424186	0.105664
L5KG59	PGD		0.38643	0.105583
L5JU31	SFPQ		0.222411	0.105523
L5K108	PRIC285		0.438533	0.105151
L5KU39	CDH5		0.565694	0.105094
L5KV78	USP4		0.23369	0.10493
L5KKB1	ECHS1		0.399969	0.104502
L5KJH2	OPLAH		0.802754	0.104052
L5JRN4	AK2		0.327212	0.103769
L5KLK9	EIF2C2		0.564948	0.103701
L5L0H5	MFF		0.213807	0.103451
L5KBH6	TLN1		0.278088	0.103416
L5KIY0	CROCC		0.899789	0.10336
L5KDC2	TMEM66		0.294305	0.102789
L5KB04	IKBKB		0.144911	0.102629
L5L5S8	IKBKG		0.259321	0.102566
L5KVP1	PLXNB1		0.240482	0.102557
L5KQ36	MARK2		0.449491	0.102242
L5JV83	RPESP		0.167452	0.102187
L5KNL2	EFEMP2		0.185214	0.102135
L5KKP9	CUL5		0.264326	0.102076
L5KF43	KIAA1033		0.473989	0.102008
L5K7D4	NFKB1		0.533168	0.101892
L5L0Q0	BCL2L7P1		0.295624	0.101775
L5JZD2	ANKRD44		0.0909086	0.101741
L5JVR8	LIMS1		0.171121	0.10126
L5JT75	Cdc42		0.182737	0.100901
L5KME0	TEX2		0.138658	0.100717
L5JQZ7	TAF15		0.218881	0.100126
L5KZ45	SEC31A		0.378103	0.100003
L5JR64	ABR		0.595672	0.0998872
L5KVN3	AFG3L2		0.351444	0.0997658
L5K755	SARDH		0.190264	0.0991789
L5KQD2	Rps6ka3		0.381728	0.0991783
L5KPV5	RAB9A		0.0697442	0.0990365
L5JTH8	SMARCE1		0.210309	0.0983136
L5JWN4	Wdr16		0.0814227	0.097168
L5KFJ0	CBARA1		0.134615	0.0971362
L5L4A5	ITGB5		0.741424	0.0968132
L5KVF0	CAP2		0.253137	0.096707
L5KNY0	VPS37C		0.199562	0.0964521
L5KM68	PTK2		0.321006	0.0962035
L5KEF2	RPL28		0.299387	0.0958684
L5L2J4	IKBKAP		0.320955	0.095726
L5K8U8	Ppp6c		0.391451	0.0955779
L5KAV4	C4orf41		0.314805	0.0955652
L5JSN8	ACACA		1.21604	0.0953821
L5K2N7	NCKAP1		0.710896	0.0951144
L5K996	Wdr5		0.138868	0.0950247
L5KSB1	CLIP1		0.763467	0.0949847
L5JRW4	CNP		0.33538	0.0949637
L5JXK2	NR3C1		0.139986	0.0946782
L5KI40	PTPN6		0.596351	0.0944036
L5JPR1	IDE		0.240933	0.0943966
L5L2E1	LMTK2		0.520641	0.0942853
L5L583	HTRA2		0.311772	0.0940564
L5L0D7	MTMR2		0.188265	0.0932344
L5JSP8	CDC42BPB		0.666491	0.0924384
L5JWI2	SNAPIN		0.149118	0.0923246
L5K1L0	DAAM1		0.297936	0.0916837
L5JZF6	GNPDA2		0.511936	0.0916786
L5KJ34	TARDBP		0.340873	0.0916513
L5L5B5	SAAL1		0.259318	0.0914968
L5KIQ4	GAPDH		0.183649	0.0914129
L5K0Z3	NARG2		0.845349	0.0913175
L5KH95	ALDOA		0.47121	0.0911338
L5JPI4	CRIP2		0.351213	0.0909131
L5L7Z5	NFIC		0.467646	0.0908731
L5KER5	Sept5		0.448164	0.0908712
L5KIN4	AHCTF1		0.302282	0.0906919
L5JQ42	EIF2B2		0.238816	0.0905291
L5JZ34	Dars		0.45872	0.0904039
L5KX42	Caprin1		0.224591	0.090114
L5K737	PRKACB		0.470763	0.0900453
L5L0V8	SCFD1		0.84733	0.0897655
L5KST3	AHCYL2		0.223474	0.0894814
L5L5A2	RPS5		0.210109	0.0891399
L5KE50	DCTN3		0.195537	0.0891056
L5K9S5	PPP2R4		0.316176	0.0890795
L5JY48	Gnb2l1		0.298484	0.0886141
L5L344	TYK2		0.169905	0.0879402
L5KFS3	VWF		0.743105	0.0877647
L5KG86	CORO7		0.216777	0.0877412
L5KGC3	ADSS		0.176333	0.0872822
L5KR18	NAP1L4		0.240037	0.0872091
L5K0T6	PPP1R3D		0.330457	0.0868581
L5KGF1	NDUFA12		0.346284	0.0861378
L5KIY8	LNPEP		0.280428	0.0861181
L5K2H0	FAM160B1		0.135146	0.0860011
L5K0V6	EIF6		0.143872	0.0859915
L5K0K4	PTPRA		0.441973	0.0853793
L5KXI6	Rab35		0.207064	0.0850302
L5L1Z5	C9orf5		0.363655	0.0847441
L5JR80	MACF1		1.07094	0.0843798
L5KZH7	TOR1AIP1		0.226259	0.0842527
L5KFY1	MRTO4		0.200384	0.084233
L5K306	EPB41L3		0.168201	0.0842311
L5KQ15	PYGM		0.150034	0.0838833
L5KCU1	EIF3E		0.160891	0.0835857
L5KE15	VPS26A		0.266476	0.083217
L5KNU0	Ubxn1		0.124015	0.0826836
L5KBF8	UBA6		0.590292	0.0826492
L5JSZ6	PPP1R8		0.224484	0.0823663
L5JLV0	Daam2		0.165455	0.0822684
L5K9T0	FGA		2.05122	0.0819054
L5L1F5	GIGYF2		0.140033	0.0814711
L5K7V0	Tubb2c		0.188782	0.0810083
L5L4X0	PPP2R1A		0.576904	0.0806166
L5KB34	BAG4		0.150609	0.0804424
L5JXH8	ARRB2		0.294562	0.0802574
L5KU67	SH3BP4		0.427226	0.0798868
L5KG42	AGTRAP		0.211565	0.0798747
L5K669	FAM125B		0.135102	0.0797246
L5L1P4	CARP		0.33949	0.0795415
L5K9W4	TMEM192		0.659687	0.0794512
L5L979	FAM120A		0.923571	0.0793807
L5JSP2	OSCP1		0.381841	0.0793069
L5L1J6	AKR1CL2		0.239029	0.0790806
L5K8U5	FIS1		0.27416	0.0787099
L5KYI5	CASP13		0.237189	0.0785294
L5JNZ7	Eap1		0.170251	0.0779705
L5K2Q5	COL5A2		0.281902	0.0777334
L5JR90	INPP5B		0.543665	0.0777327
L5JNN2	Atad1		0.166397	0.0775973
L5K4C5	PLEKHO2		0.380948	0.0774886
L5KE95	Gphn		0.245073	0.0773697
L5K2W8	PSMD4		0.407315	0.0768922
L5L3K5	ICAM3		0.137681	0.0766633
L5JUE9	RPA1		0.509111	0.0766525
L5KW32	RPN1		0.603259	0.075901
L5KPB6	Actl6a		0.134123	0.0758953
L5JRN9	KIAA1522		0.379871	0.0756512
L5JYL0	RALB		0.446186	0.0754725
L5KSL5	CNOT1		0.346162	0.0752385
L5L0W7	MCTS1		0.072611	0.0749887
L5JZD5	HAT1		0.252281	0.0748119
L5KXY1	NAT10		0.0728137	0.0747643
L5KC58	SPG20		0.162198	0.0746708
L5JLH3	ENPP4		0.107862	0.0746454
L5KE52	RBPMS		0.273509	0.0744902
L5KIB2	SRP54		0.214376	0.0744521
L5KP04	ELMO1		0.194461	0.0742264
L5K1J4	USP8		0.28635	0.0741641
L5K0L3	NOP56		0.399165	0.0739816
L5K6V3	NP		0.531546	0.0739581
L5JN91	Serpinh1		0.261735	0.0739517
L5KH96	ACO1		0.330084	0.07385
L5K3F4	C7		0.473893	0.0735124
L5L4G6	STARD5		0.178474	0.073239
L5K074	IRF2BP2		0.038365	0.0731208
L5JVQ4	IARS		0.561687	0.0725619
L5K0P1	PSMC6		0.292073	0.0725581
L5K077	SLK		0.297731	0.0723629
L5K1I2	LEO1		0.144411	0.0722783
L5KRF5	ITSN2		0.0726179	0.0716133
L5KIX1	RCC2		0.356351	0.0716019
L5KKH8	BRWD2		0.281312	0.0714544
L5JN20	LAMP3		0.104349	0.0709267
L5JNB5	VEGFA		0.18907	0.070755
L5K5P6	ERMP1		0.33736	0.0695858
L5KE24	Tln1		0.557974	0.0695686
L5KPE4	CD151		0.162582	0.0693531
L5KU23			0.158559	0.0689786
L5KMN1	ACOT9		0.289904	0.0687211
L5KGA7	VCL		0.500412	0.0685603
[truncated: 2,356 more rows]

## Sheet: FF1
Majority_protein_IDs	Gene_Name	Significant	-10LogPvalue	LogFC	Change
M3Z0A5	TADA3	+	4.02707	9.16802	Up
M3Y483	SPRED2	+	4.76301	8.10355	Up
M3YT37	TUBA4B	+	1.40735	7.48583	Up
M3YQV5	PLP2	+	4.48379	6.98738	Up
M3XV45	MIF	+	5.37946	6.79973	Up
M3XQC5	MYL6B	+	0.889	6.61864	Up
M3Y4G9	PLEK	+	3.7235	6.61253	Up
M3YVV1	Rps17	+	5.85906	6.12433	Up
M3YW99	NGRN	+	3.83408	5.94946	Up
M3XTP1	ECHS1	+	3.59735	5.931	Up
Q07E25	CAV1	+	2.69325	5.54079	Up
M3YDP7	IGJ	+	2.55699	5.35497	Up
M3Z5H6		+	3.13483	5.34567	Up
M3YH73	LIMS1	+	3.38452	5.29749	Up
M3Y0E9	NCL	+	3.21685	5.00491	Up
M3Y4Q4	PSMA8	+	2.87965	4.98852	Up
M3YQU9	H3F3A	+	2.23141	4.95375	Up
M3YQE6	NXF1	+	2.97363	4.89611	Up
M3Z512	S100A11	+	1.6582	4.83915	Up
M3Y7C6	NDUFA8	+	2.97864	4.80843	Up
M3Z0L3	NPTN	+	3.70131	4.66624	Up
M3YX33	CDC42	+	1.74426	4.65914	Up
M3XQJ6	Dstn	+	1.82278	4.62343	Up
F4YH65		+	2.86451	4.60682	Up
M3XNR1	GSTK1	+	4.52029	4.50094	Up
M3YWG7	RPL18A	+	3.1488	4.4689	Up
M3YQ94	DDX1	+	1.6568	4.46279	Up
M3YVG1	TINAGL1	+	1.68142	4.44684	Up
M3XQJ8	COL4A3	+	2.35256	4.4386	Up
M3YXU6	NUP50	+	3.31971	4.40149	Up
M3YT67	KRT10	+	2.01211	4.30469	Up
M3YFS4		+	2.02113	4.29491	Up
M3YCB5	SNX19	+	2.95342	4.28618	Up
F4YH64		+	2.49602	4.25387	Up
M3Y4U4	CTCF	+	2.63101	4.25117	Up
M3Z2K2	RBCK1	+	4.30177	4.24295	Up
M3YE44	GCSH	+	2.92475	4.21836	Up
M3YI93	COL4A1	+	1.39896	4.10659	Up
M3YXN7	GUSB	+	2.26179	4.072	Up
M3XQ22	COL4A4	+	4.72508	4.06179	Up
M3Z115	FGF2	+	2.47652	4.02622	Up
M3Z2M3	FKBP1A	+	2.55632	3.99361	Up
M3YCX3	CLDN18	+	3.51098	3.96553	Up
M3XY57	MTPN	+	0.821814	3.94926	Up
M3YSQ7	SMPDL3A	+	2.55605	3.93295	Up
M3XSB1	FHL1	+	0.956306	3.92485	Up
M3YIR2	EIF3M	+	2.40801	3.89336	Up
M3YD14	ALB	+	2.42427	3.87809	Up
M3Z610	RPL30	+	2.70264	3.86645	Up
M3YN53	NPM1	+	1.05441	3.86091	Up
P20243	HBA	+	1.78223	3.83719	Up
M3Z6F2	H1F0		0.589196	3.77431
M3XZC7	TMEM63A	+	1.89914	3.74015	Up
M3Z8Z9	IFIT3	+	2.79986	3.73958	Up
M3YJY3	RPL29	+	0.802462	3.7153	Up
M3Y217	ENOSF1	+	4.34684	3.69514	Up
G9KT75		+	2.21688	3.67182	Up
M3XWV7	SFTPD	+	2.05477	3.63846	Up
M3YQZ2	SLC6A4	+	1.25555	3.59042	Up
M3Z340	BCL2L13	+	3.20444	3.5826	Up
M3XM07	SCLY	+	5.15338	3.57167	Up
M3Z3L1	GNAI1	+	1.03347	3.54191	Up
M3XUM7	SSR3	+	1.09564	3.53742	Up
M3XS82	ARSA	+	3.07422	3.52187	Up
M3YEW6	LAMP1	+	1.05504	3.51135	Up
M3YTF6	CARHSP1	+	2.97473	3.49917	Up
M3XWZ3	PLAC9	+	2.2545	3.47346	Up
M3XYC7	PSAP	+	2.01977	3.46516	Up
M3YGU8	COL4A2	+	2.6355	3.42622	Up
M3Z835	GP1BB	+	3.00397	3.40351	Up
M3YA58	DIP2B	+	1.03842	3.4004	Up
M3Y2J5	HINT2	+	1.14103	3.38646	Up
M3YDT5	LAMTOR3	+	3.67763	3.38593	Up
M3XT82	RPS18	+	1.72467	3.38531	Up
M3XN53	DPT	+	2.25693	3.37192	Up
M3YLF0	CALCRL	+	2.41941	3.34772	Up
M3YBK0	MX1	+	3.80839	3.32248	Up
M3YKB2	FBN1	+	1.42051	3.3013	Up
M3YAF5	S100A12	+	1.49564	3.2901	Up
M3Y9W8	CBR3	+	1.23068	3.27077	Up
M3Y151	MYOM1	+	2.7347	3.25221	Up
M3YF45	PSME3	+	2.9657	3.23686	Up
F4YH71		+	2.68895	3.20002	Up
M3Z205	PAF1	+	1.72216	3.10119	Up
M3YN20	UQCRH	+	2.76745	3.07188	Up
M3YI17	DNM2	+	1.90404	3.03707	Up
M3Y533	IFIT2	+	2.52229	3.00034	Up
M3YD41	C12orf5	+	3.39032	2.97322	Up
M3YM17	LGALS3BP	+	4.70666	2.96625	Up
M3YCI6	TMEM173	+	2.85417	2.95494	Up
M3YID2	GPS1	+	1.45858	2.94126	Up
M3Z7P0	GP1BA	+	1.9596	2.92166	Up
M3Y1J7	TMX1		0.69811	2.90415
M3YHD7	B2M	+	2.00012	2.88526	Up
M3YJY4	IPO5	+	1.57382	2.88045	Up
M3YT30	GNB1	+	2.30219	2.88015	Up
M3YNZ2	RSAD2	+	2.70785	2.87123	Up
M3YXA2	BAZ1B	+	3.50824	2.86374	Up
M3Y8Z4	ACVRL1	+	1.24206	2.85995	Up
M3Z4I3	Hist1h2be	+	3.38708	2.8526	Up
M3YP80		+	2.48354	2.83485	Up
M3YGE3	CDS1	+	2.56048	2.83146	Up
M3YYU9	ACTB	+	2.5225	2.82838	Up
M3XZ79	COQ9	+	0.827169	2.81174	Up
M3YUF2	NBEAL2	+	2.48676	2.80642	Up
M3Z567	HNRNPA1	+	1.79356	2.7957	Up
M3YHR2	C8G	+	1.37697	2.79165	Up
G9KG23	PEX11B	+	1.58032	2.78069	Up
M3YH07	HLA-DQB1	+	2.75399	2.77689	Up
M3YNY0	CMPK2	+	1.85438	2.77494	Up
M3YGZ8	CASC4	+	4.51376	2.76841	Up
M3XT55	RING1	+	2.13739	2.76666	Up
M3YUF4	RPL23	+	2.58972	2.76292	Up
M3Y278	STXBP6	+	1.01791	2.73653	Up
M3Y4P6	TOLLIP	+	0.985427	2.73151	Up
M3YJP3	SNRPE	+	0.944002	2.69445	Up
M3XQ24	MAPRE2	+	3.45644	2.67898	Up
M3YNW4	GLB1	+	1.07629	2.67681	Up
M3XXW2	COMT	+	2.18849	2.66722	Up
M3Y3M8	PCBP2	+	1.89602	2.64443	Up
M3YEU8	CFDP1	+	3.89218	2.63483	Up
M3Z4A4	HIST3H2A	+	2.19131	2.63309	Up
M3XUX5	LRRFIP2	+	1.43366	2.62694	Up
M3YR86	RPL35	+	1.20888	2.61378	Up
M3YJW2	GPRC5A	+	2.1986	2.60529	Up
M3Y738	RDH11	+	1.31546	2.60307	Up
M3YAE9	S100A8		0.484913	2.60024
M3YH35	ERLEC1	+	1.35337	2.58963	Up
M3YJC7	CD59	+	2.83903	2.58455	Up
M3Y180	CMTM4	+	1.26947	2.57654	Up
M3Y4J4	DHRS7	+	3.15789	2.57609	Up
M3YFE4	VPS25		0.766633	2.54511
M3Y1U2	METTL7A	+	3.29005	2.52173	Up
M3YW42	FES	+	1.35667	2.50667	Up
M3YD03	ITGA2B	+	3.06063	2.48839	Up
M3YUK2	ATP6V1C1	+	1.75022	2.48563	Up
M3Y1J9	DPP9	+	2.27756	2.44634	Up
M3Y1R4	FAM96B	+	2.50974	2.4287	Up
M3XQU2	PHGDH	+	2.4629	2.42122	Up
M3XZN3	DLG3	+	3.63332	2.41657	Up
M3Y1X2	CBFB	+	1.46197	2.40348	Up
M3YR20	GRB2		0.793157	2.39856
M3XLQ9	TMEM11	+	1.64699	2.39815	Up
M3XXR2	SEPT5	+	4.18722	2.39623	Up
G9L460		+	1.14762	2.39044	Up
M3XUT4	LXN	+	4.41246	2.34749	Up
M3Z197	CSRP2		0.552354	2.32572
M3Y2M1	CAPNS1		0.800025	2.31979
M3XV80	SMARCB1	+	1.66192	2.31031	Up
M3YCQ6	HSBP1	+	4.3447	2.30644	Up
F4YH69		+	2.5154	2.30538	Up
M3YCB1	CNN2		0.922033	2.30004
M3YHZ3	EPCAM	+	1.82159	2.29123	Up
M3YL05	NGLY1	+	2.41879	2.28395	Up
M3XTE8	CA8	+	1.73081	2.2602	Up
M3XMV2	RAPH1	+	2.50915	2.25367	Up
M3XU20	RPS11	+	1.385	2.2457	Up
M3XVA8	PKN1	+	1.93217	2.24228	Up
M3YWJ1	MFGE8	+	3.41591	2.24211	Up
M3YVS6	Gm8225		0.693607	2.24189
M3Y463	RPL36		0.785848	2.23298
M3Y526		+	2.07907	2.22525	Up
M3YSB5	FCER1G		0.912939	2.22282
M3Y3G0	RELL1	+	1.00554	2.21413	Up
M3Z0G8	RPL32		0.906135	2.20692
M3YSX8	RSL1D1	+	3.08583	2.2031	Up
M3XNN8	RUFY1	+	2.03516	2.19847	Up
M3YRG5	FTH1	+	2.47622	2.19049	Up
M3XPC9	DGKA	+	1.59817	2.18928	Up
M3Z1C9	LYZ		0.468107	2.18386
M3XWG4	AMFR	+	2.20558	2.18005	Up
M3XWJ1	PPP2R1B	+	1.75069	2.15937	Up
M3Y732	NTN4	+	1.14589	2.15625	Up
M3Y143	Hdgfrp2	+	1.20821	2.14445	Up
M3Y6G0	BTF3L4		0.774472	2.14245
M3Z4I6	HIST1H1T		0.767812	2.14029
M3YJ61	ANKFY1	+	1.7096	2.13493	Up
M3Z604	HNRNPH2	+	1.56403	2.13294	Up
M3YIV1	TGFB1I1	+	1.56327	2.12874	Up
M3YT92	APOH	+	2.04588	2.12675	Up
M3YVJ1	MATN1	+	4.13519	2.12285	Up
M3YXA3	WIZ	+	1.22302	2.10551	Up
M3Y8H6	PSMD5	+	1.0848	2.09434	Up
M3XYY5	DDX58	+	2.94561	2.09325	Up
M3YRA8	RPL23A	+	1.29366	2.09043	Up
M3XZE7	POLR2C	+	1.57447	2.07869	Up
M3YFF6	AGER	+	3.77177	2.07774	Up
M3YBD2	PLCD3	+	2.25657	2.07573	Up
M3Y0V5	PODXL	+	1.14763	2.07117	Up
M3Z056	PDCD10		0.670565	2.06388
M3XWT4	ANXA7		1.04155	2.06054
G9KM85		+	1.57676	2.05976	Up
M3Z2S2	VPS36	+	2.13519	2.05672	Up
M3Y8Q9	PRKCZ	+	2.59422	2.03813	Up
M3YVI7	MESDC2	+	1.21826	2.01852	Up
M3YXG9	DKC1		0.870199	2.01234
M3YHW2	EDF1		0.824368	2.01078
M3XMA7	NOX5	+	2.77937	2.0009	Up
M3YJN9	PLBD1		1.07609	1.98666
M3YR61	ISG15		0.475167	1.9862
M3XS53	HMGB2	+	1.6628	1.97602	Up
M3XYT1	DCTN3	+	1.1403	1.97556	Up
M3XN29	CREB1	+	1.24512	1.97186	Up
M3XV06	Ddt		1.09231	1.96386
M3YZU3	UBA3	+	1.77309	1.95655	Up
M3YRN9	NCSTN		0.645548	1.95462
M3Y5Q5	VAMP3	+	1.70881	1.95411	Up
M3YHS3	CRYZ	+	3.3353	1.95023	Up
M3YT23	STX3	+	1.412	1.94931	Up
M3XTX1	OAS2	+	2.03838	1.94787	Up
M3YKX3	C1orf27	+	2.24956	1.94228	Up
M3YP12	ODF2	+	2.28528	1.93782	Up
M3YKK1	RPTOR	+	2.8575	1.93773	Up
M3YI25	ENPP6		0.450947	1.93703
G9KRP3			1.08544	1.92944
M3Y441	EXOSC3	+	2.06017	1.91259	Up
M3YD66	PPME1	+	1.7637	1.89906	Up
M3YFD0	UBBP4	+	1.25027	1.89077	Up
M3YDD8			0.754942	1.88991
M3XZ76	ERAP2		1.11472	1.88893
M3XYP4	SLTM	+	1.95956	1.87328	Up
M3XT41	MCM6	+	1.53074	1.86691	Up
M3YH58	IFI44		0.81134	1.86485
M3YAZ3	SUCLG1	+	1.346	1.85616	Up
M3YBR2	TMED8		0.709774	1.85594
M3YLU5	CD2AP	+	2.89851	1.84863	Up
M3YAA8	CDK6	+	1.78418	1.84561	Up
M3XQ03	ARSD	+	4.18355	1.83555	Up
M3Y214	OTUD7B		0.799197	1.83337
M3YEM4	SNAP23	+	1.8867	1.82378	Up
M3XS70	PTK2	+	2.06131	1.81627	Up
M3YAM6	DSCR3	+	1.82246	1.80869	Up
G9L2R2	VPS51		1.05366	1.8013
M3Y4B4	SLC44A2	+	1.68635	1.79336	Up
M3XY45	GSTP1		1.16526	1.78611
M3Z5S4	SAMD9L	+	2.85409	1.78598	Up
M3YGN3	DHX58	+	2.16071	1.7857	Up
M3Y4H2	TPPP3	+	2.11718	1.78235	Up
M3YBJ9	SIGLEC1	+	2.25337	1.78069	Up
M3XLU0	PRPSAP2		1.04156	1.7794
M3XY24	MARC2	+	1.45784	1.77807	Up
M3XQK9	MFF	+	1.74021	1.77708	Up
M3Y0A9	GTF2B	+	1.6459	1.77662	Up
M3Y7R3	TXN		0.717965	1.77516
M3XVH2	GLRX5		0.906517	1.76932
M3Y4H3	PVRL2		0.657282	1.76908
M3XPG4	EPG5		0.318793	1.76509
M3XXM8	UBAP2	+	4.73584	1.76342	Up
M3Y200	VPS45		1.25268	1.75957
M3XSB4	LMF2	+	1.86203	1.74436	Up
M3YBD9	MX2	+	4.12426	1.74143	Up
G9K7V1			1.28858	1.7284
M3Z596	SNCA		0.772467	1.72802
M3Z139	ANXA5	+	3.25292	1.72499	Up
M3XQE2	NDUFB9	+	1.43883	1.72411	Up
M3Y5W4	EDC4	+	2.0912	1.72362	Up
M3XRA8	RILPL1		0.875607	1.71531
M3Y8G8	KRT80	+	1.78901	1.71174	Up
M3YB47	CFI	+	1.4883	1.71102	Up
M3YYQ9	ABCB6	+	1.63154	1.70582	Up
M3YTW9	WDR70		0.628433	1.69579
M3YB05	ATP5D		0.518681	1.68308
M3XUS3	POLR2H	+	2.20789	1.67741	Up
M3YCH2	Fahd2a	+	2.40178	1.6718	Up
M3YMC4	MAN2A1		0.902274	1.67106
M3YSF1	Lgals9	+	2.94589	1.66999	Up
M3YB41	SIGIRR		1.02793	1.66927
M3XXI6	MGST3		0.675864	1.66372
M3Z0G5			1.38504	1.66058
M3YJ53	NIT2		0.509411	1.65932
M3YII9	CMBL		0.98894	1.65476
M3Y8J7	DDX60	+	2.67458	1.64528	Up
M3YL34	PRTFDC1	+	1.48103	1.64442	Up
M3YM91	CLTB		0.769414	1.63542
M3YFP0	FYN		1.24965	1.61668
M3YW43	NUDC	+	1.53065	1.61047	Up
M3XUW0	SNRPD3		0.915884	1.60264
M3XTU7	RPL6	+	2.19195	1.60096	Up
M3Y8T6	Hp	+	3.34876	1.59999	Up
M3XY59	RAN		1.09031	1.58939
M3Y0K8	DHCR7	+	2.40688	1.58719	Up
M3YQQ1	TIE1	+	1.9637	1.58223	Up
M3Z1J6	ZNFX1		1.07881	1.58215
M3XNU4	NHP2	+	2.11342	1.57655	Up
M3Y6Q4	TUBB1		1.37279	1.56934
M3XR68	PPP1R9A		1.39269	1.56159
M3Y925	USP8		1.16535	1.55592
M3Y3B0			0.79021	1.55477
M3Z0R3	IQSEC1	+	1.81602	1.54262	Up
M3YMS7	SDPR	+	2.55716	1.54069	Up
M3YP42	ASAP2		1.00168	1.53946
M3YMC8	KIAA1191	+	2.77378	1.53912	Up
M3YDV9	ADAM9		1.58381	1.5327
M3YHA2	ARRB2		0.645281	1.53211
M3YU85	MRC2		1.09184	1.53137
M3Y601	ECHDC2	+	1.67511	1.53003	Up
M3Z0P6	PML	+	2.63142	1.52352	Up
M3Y1S6	HECTD1		1.41281	1.52317
M3XXP5			0.741205	1.52111
M3Z606	RPS14		1.39888	1.50731
M3YNV7	GNAI2	+	2.11553	1.50588	Up
M3Z6E5			1.42654	1.50508
M3YGN2	SKIV2L		1.08976	1.50294
M3YJB2	GLUL	+	2.28887	1.4991	Up
M3YKH6	PROC		1.70587	1.49853
M3YS77	NDE1		0.689332	1.49766
M3Y6X6	U2AF2		1.22936	1.49733
M3YG34	MBOAT7		0.296432	1.49106
M3XTW4	OAS1		1.10998	1.48502
M3YZI4	UQCRC2		0.343801	1.48482
M3Z1D0	CPSF6		0.574669	1.4828
M3Y4U8	PVR		0.70469	1.4781
M3YEP4	YOD1	+	2.44576	1.47719	Up
M3XZP3			0.926805	1.46447
M3Y3W4	SIAE		0.661208	1.46351
M3YYK6	BUD31		0.73241	1.46071
M3XYR1	CPNE2		1.5049	1.4579
M3YV81	GMIP		1.42053	1.45508
M3YKJ6	NEBL	+	2.47427	1.44825	Up
G9KBA3			1.37806	1.43149
M3YZM9	NPM3		0.547672	1.42971
M3YVG8	COL1A1	+	2.59593	1.42586	Up
M3YX87	TPM4		1.23638	1.41811
M3YL78	CFHR3		1.8057	1.41789
M3YXQ8	WDR37		1.98031	1.41246
M3YH28	SEPT10		1.59123	1.40661
M3YYY5			0.531461	1.40081
M3Y144	GGCT		1.962	1.40062
M3YCU1	CCDC43		0.700837	1.3972
M3Y3B2	IDO1		1.21009	1.39567
M3Y3V6	RAB39A		0.613731	1.36824
M3YX29	HSPB1		1.09709	1.36615
M3YM55	CLIC5		0.750136	1.36429
M3YAG4	S100A9		0.827544	1.36402
M3YA24	TSTA3	+	2.47948	1.36194	Up
M3XP71	PTK2B		0.528625	1.36007
M3YVI5	LRRC59		0.329296	1.35061
M3XXM2	MTCH2		1.81968	1.34962
M3Y3A3	CLTA		1.09373	1.34583
M3Y6C5	CTSV		1.11182	1.3366
M3YVL3	HOMER3		1.43368	1.33566
M3Y956	Ndufc2		0.466172	1.33451
M3YFL7	INPPL1		0.83505	1.33131
M3Z598			0.720678	1.3248
M3Y5X6	WASL		1.83405	1.32358
M3YL44	AGA		1.19171	1.32102
G9KFL7			0.967253	1.31451
M3XS65	Tap2		1.44648	1.3094
M3Y1Q0	INPP5D		1.17315	1.30926
M3XSJ5	RAP1GDS1		0.486898	1.30842
M3YRA7	HN1		2.08294	1.30712
M3XSL7			1.74207	1.30626
M3XXA6	SCARF2		1.4432	1.30605
M3YJM0	WBP11		0.630348	1.30434
M3YF43	GLG1		0.347308	1.30368
M3XMV1	STAM2		0.367857	1.3008
M3Y3H4	NRP1		1.35575	1.30027
M3YMH0	SLC29A1		1.21194	1.29761
M3Y5D1	PPP2R5E		0.732125	1.29742
M3XT36	QDPR		1.12812	1.29609
M3YZ48	USP15		1.57467	1.29352
M3XWX5	CRYAB		0.515898	1.29277
G9L0C8			1.10366	1.29104
M3YIJ0	ASPSCR1		0.858665	1.28965
M3XVA3	TRAF3IP3		0.409848	1.28347
M3YR44	OLA1		1.56164	1.28289
M3YD55	STAG1		0.721307	1.28109
M3XZ78	Fxyd6		1.43461	1.27809
M3XP88	SRSF11		0.714183	1.27688
M3YG11	PRPF31		0.829319	1.27338
M3YSG9	TNPO1		0.530986	1.27086
M3XP99	FAM171A1		1.54132	1.26726
M3YJA5	CFL1		0.779972	1.26694
M3YVA7	MSI2		1.34978	1.26069
M3Y8A7	SKIV2L2		0.77345	1.25948
M3YA40	FAM98B		0.47321	1.25274
M3Y8D3	HSPBP1		2.04266	1.25065
M3YA52	HLCS		1.73908	1.24886
M3Y6P3	EPN1		0.316911	1.24369
M3XV94	SETD3		0.713172	1.24319
M3XYW0	NDUFB6		1.31458	1.23897
M3XMG3	SERPING1		0.514693	1.23897
M3Y1C4	Aqp1	+	3.14204	1.23817	Up
M3YV49	SACM1L		2.32108	1.23648
M3YHZ9	RABL6		1.05821	1.23221
M3YC75	PDDC1		0.897673	1.23217
M3YJT4	SLC38A10		2.40106	1.23174
M3YBN7	TINAG		2.66184	1.22773
M3Z6D8			0.603203	1.22682
M3XVK4	PCDH7		1.36741	1.22592
M3Z1U8	CYP2F1		1.14664	1.22452
G9KG40			1.7498	1.21943
M3YED2	SNX17		2.42384	1.21693
M3YMB8	CYTH1		1.60881	1.21582
M3YZ28	SERPINE2		0.540855	1.21502
M3Y6F3	CD177	+	3.2935	1.21167	Up
M3XSS9	ARPC3		0.645759	1.20997
M3YVY1	WASF2		2.06454	1.20889
M3Y8Y0	LAMA5		2.26312	1.20837
M3XML9			0.793372	1.20266
M3Y4D9	CSTF1		1.00841	1.19795
M3XLT4	FLII		1.63149	1.19606
M3XZE5	TGFBR3		1.79761	1.18872
M3XMH1	ZDHHC5		2.12545	1.18682
M3XM12	PRDX4		1.37046	1.18127
M3YVQ4	SYNGR3		0.939838	1.1799
M3YKE2	CHMP6		1.13339	1.17485
M3XW72	FTO		0.708309	1.17359
M3XXZ6	SLC39A13		2.17945	1.17344
M3XT89	PNKP		0.924954	1.17025
M3YN59	FNBP1		1.40434	1.16925
M3Y3S8	ACTR10		0.928286	1.16884
M3YBE4	APLP2		1.3552	1.16626
M3Y101	HMBS		0.796899	1.16039
M3Z309	TMEM30A		1.02014	1.15903
M3YKY8	RNF213		3.93873	1.14444
M3Y2G6	CTSG		0.958339	1.14171
M3XMH0	ZBTB20		0.778217	1.14008
M3YYB6	RBX1		1.86256	1.13256
M3XYR0	PAFAH1B2		0.400845	1.1311
M3XV30	CD34		1.49756	1.12866
M3Z245	SAMHD1		1.31455	1.12806
M3Y596	CLPP		0.457694	1.12707
M3Z2Q1	MICU3		1.0806	1.12639
M3YFS5	FUK		0.984274	1.12332
M3YA63	THBS1		2.76022	1.12125
M3YV15	SEPT4		1.55701	1.11559
M3Y2X6	DHRS1		0.48768	1.11486
M3XV20	TECR		0.921057	1.10899
M3Y930	PPP1R12C		1.2559	1.10694
M3YWC0	IDH2		0.63656	1.10202
M3XS32	APOOL		0.390531	1.09885
M3XP66	CD63		1.17614	1.09452
M3Y1X0	CD81		1.61033	1.08987
M3XVN8	SDF2L1		0.861934	1.08647
M3XY77	TJP3		0.559463	1.08549
M3XU15	EXOG		1.38507	1.08479
M3Z1F2	GNS		1.24032	1.08191
M3XUT0	GFM1		1.53347	1.08157
M3YMC1	TXN2		1.07414	1.08147
M3YR10	LAMB2		3.95815	1.08072
M3Z347	TMEM55B		0.920722	1.07685
M3YS17	RSPH4A		0.686333	1.07402
M3YU49	Ace		2.7452	1.07353
M3Y6D8	GPHN		1.03437	1.07279
M3Z075	TLE3		0.417088	1.06881
G9KN56	SERPINB6		1.38043	1.06794
M3YAJ3	SLC4A2		1.99143	1.06593
M3XS00	RGCC		1.16813	1.06573
M3Y125	ZC3H4		1.3455	1.06181
M3XXT0	CORO1B		1.08871	1.06057
M3XLQ7	MAP2K3		1.28901	1.05871
M3Y344	NPC1		0.935086	1.05747
P68044	HBB		0.465715	1.05724
M3XMZ1	EEF1B2		2.99696	1.05544
M3YDT7	APBA1		1.47205	1.05379
M3YCB6	VAMP5		0.880647	1.05105
M3YZY8	RYBP		1.27881	1.05087
M3XN26	TANC1		1.54518	1.04649
M3YHH6	TBCD		0.527626	1.04475
M3YHS5	PSMA4		0.986656	1.04366
M3YS52	SLC13A2		0.862963	1.04145
M3YNF7	TRAPPC12		0.941564	1.03974
M3Y2X3			0.536817	1.03933
M3YJG9	LAMC1		3.46095	1.03396
M3YSK0	MCCC2		2.42186	1.03394
M3Y9E1	DIDO1		0.607453	1.03333
M3XLY3	ATRX		1.09692	1.03088
M3YER1	EIF2AK2		1.75633	1.02874
M3XWS2	ARHGEF11		0.996153	1.02851
M3YXW1	PARVB		1.52757	1.022
M3YLW2	TOM1		1.08242	1.01957
M3Y9K9	Itgb3		1.81098	1.01645
M3YQX8	RHOA		1.41022	1.01637
M3YYU8	FSCN1		1.37179	1.0161
M3YQD3	WAS		1.36059	1.01577
M3YWU3	BABAM1		0.59391	1.01568
M3Z0R2	HNRNPF		1.0503	1.01228
M3YB88	NUP54		0.317178	1.01093
M3YVY3	FMO1		1.33301	1.00836
M3Z1Y2	BLVRB		2.00888	1.0052
M3XU64	RAB23		0.404208	1.00316
M3YBP1	CHP1		0.331984	1.00227
M3YW81	UNC45A		1.32487	0.999477
M3YMS0	APOBR		1.26357	0.99855
M3YS00	PFDN2		0.33762	0.996564
M3YMD0	EIF3D		0.445727	0.995764
M3XVE8	DPP3		1.67904	0.993057
M3Z383	COBL		0.850542	0.991849
M3XV23	SARS		1.03026	0.989489
M3XWY5	SERPIND1		0.550507	0.989216
M3Y4B6	EIF4B		1.50393	0.986847
M3Y3Y6	CTSD		0.852235	0.986645
M3XV39	ATE1		1.05571	0.98554
M3Z1G5	M6PR		0.73588	0.984212
M3Z1L1	CSE1L		2.4986	0.983016
M3XSH1	Psmd9		1.35866	0.978839
M3YGU7	CHMP2B		0.442704	0.976723
M3Y087			1.19385	0.972038
M3YKR0	PDLIM7		0.260613	0.971343
M3YR70			1.0225	0.971122
M3YGJ3	STAT5B		1.07053	0.968643
M3XX94	RASIP1		1.81939	0.966953
M3XTF6	TAPBP		2.25889	0.966352
M3XY36	CADM1		0.45034	0.965799
M3XZ82	PHF2		1.27883	0.962254
M3XUD8	ARHGEF26		2.30392	0.961239
M3YAE1	HELZ2		1.38028	0.961239
M3Y853	SFXN5		0.52371	0.961105
M3YH61	IFI44L		1.35027	0.958391
M3XQL3	FAM49B		0.848205	0.958242
M3Y374	NEDD8		0.954671	0.957448
M3Z801	RPS7		1.52932	0.957443
M3Y499	CDS2		0.306193	0.954896
M3YF53	ERLIN2		2.24757	0.952937
M3YQJ7	GPX3		0.281819	0.949944
M3YU55	CAMP		1.76095	0.947095
M3XW51	Trim16		1.09503	0.946648
M3YNL8	ENDOG		0.819043	0.945309
M3Y489	APBB2		2.00914	0.944542
M3YXJ6	NCF1		0.98455	0.943657
M3Z7S5	TRIM56		0.687263	0.943439
M3Y254	NOVA2		0.368162	0.941715
M3YDH4	UBTF		0.422112	0.94162
M3YLB2	EIF4A3		1.7013	0.940613
M3YP26	KIDINS220		0.645666	0.936501
M3YFI5	PPP2CA		1.18026	0.927824
M3XY64	WDR26		1.70307	0.926439
M3YBX0	ANXA1		1.64253	0.924694
M3Y0E3			1.85658	0.922562
M3XWP9	ITGAV		1.57665	0.918354
M3YUR9	LTF		2.41764	0.909446
M3XNW0	ANXA2		2.38249	0.909246
M3XRW3	MARS		1.92657	0.907921
M3Y7U5	SRSF5		1.44492	0.907396
M3YTF2	SEC31A		0.96562	0.905734
M3YIS1	ACTR1B		0.999456	0.905157
M3YYK4	TMBIM1		3.18077	0.903557
M3YPS9	C6orf132		0.804644	0.902095
M3YH59	IGF1R		0.75628	0.901588
M3Z3M9	ABCB1		0.341619	0.893451
G9K914			2.03118	0.891641
M3YDG7	EMILIN1		3.61623	0.890476
M3Y8B4	ATXN3L		0.925615	0.887305
M3XQ81	SEC23B		0.516545	0.885892
M3YZF0	PRKCD		1.01195	0.884061
M3YCB2	G3BP2		0.289677	0.882921
M3YUF9	CCDC12		0.463761	0.882275
M3YM79	STAT1		1.18969	0.882021
M3YNR6	SET		0.80167	0.880723
M3YX39	HSPG2		2.56852	0.876755
M3XNJ1	RPS27L		0.396232	0.872562
M3YTH3	ERBB2IP		1.20942	0.8675
M3Y2L0			1.14612	0.865598
M3XV71	NID1		2.90971	0.86541
M3Y376	CBX5		0.256499	0.864492
M3Y4Y2	NANS		0.334918	0.863773
M3Z6N6	BLOC1S3		0.552556	0.862024
M3YJ60	CSTF3		0.417453	0.861789
G9K938	LYVE1		0.503808	0.860595
M3Y2W0	GUCY1B3		0.599067	0.859123
M3Z3G5	LAMB1		2.46433	0.857882
M3XPV9	SNTB1		1.22004	0.857098
M3Y5U4	SPTLC1		0.291313	0.856371
M3XWF0	CCS		0.56007	0.855541
M3YVN2	F5		0.520258	0.853879
M3YB02	DNAJC5		0.539514	0.852418
M3YHP2	SLC25A11		0.373263	0.852163
M3YUF7			0.47588	0.851817
M3YLX9	CYBB		1.21819	0.850333
M3YV21	CDK5RAP3		1.80604	0.849866
M3XN14	BOD1L1		1.04357	0.848653
M3XZX4	RALBP1		0.611797	0.845581
M3YGD7			1.38253	0.8445
M3Y5Q3	ERP44		3.83723	0.841658
M3YWQ6	COLGALT1		0.302005	0.841373
M3Y0A7	GPLD1		2.57985	0.841031
M3XYD2	WDR91		0.597544	0.840794
M3YGH5	STAT3		3.25739	0.8402
M3Z3U9	SF3B5		0.32077	0.83891
M3XN07	TUBB2B		0.980762	0.837504
M3YAL9	POGLUT1		0.285542	0.83746
M3YEK2	VAT1		1.058	0.834398
M3XZP0	YIPF6		0.780014	0.830122
M3YIS8	COX5B		1.04444	0.829058
M3Y4F3	COX6B1		1.69137	0.829053
M3Y9R8	HTRA2		0.509007	0.828885
M3XZ83			1.53184	0.828201
M3Z2N8	RPL14		0.232859	0.82647
M3Y179	GARS		1.11542	0.825208
M3YM81			0.358974	0.824256
M3YL45	Gm10020		0.72849	0.824077
M3YS87	VTN		0.981178	0.82384
M3XZZ5	MCL1		1.40698	0.822187
M3XLX7	LRRFIP1		1.92519	0.820429
M3Y6L3	TXNDC12		0.462291	0.817482
M3Y898	ACSF3		0.539433	0.816021
Q07E27	TES		0.567839	0.814647
M3XUZ5	TBCE		2.17081	0.814212
M3Y031	PPFIA1		1.00497	0.81343
M3YTZ0	FTSJ3		1.00295	0.812539
M3YKC1	ZNF185		1.54164	0.811994
M3Y3M6	FAM114A1		0.99008	0.807889
M3Z320	SH3BGRL2		0.389518	0.804663
M3Y117	MYL12A		2.99206	0.803303
M3YNT6	CADM3		2.0505	0.795867
M3XZ90	CHCHD3		1.40014	0.795848
M3XYE8	STX10		0.612408	0.791232
G9L086			0.472949	0.789338
M3YPE7	EIF2B3		2.43577	0.788932
M3YZT7	EOGT		0.217191	0.788639
M3Y615	ICAM1		1.1091	0.786654
M3Y0U5	MOV10		0.507509	0.786402
M3YV90	Abca17		0.980863	0.785913
M3YZC0	ITIH4		1.11449	0.784723
M3XVI2	PALM3		1.74811	0.784629
M3YPI9	ARAF		0.506358	0.784168
M3Y866	RAB11FIP5		2.35427	0.783205
M3Z3H6	Nampt		0.691643	0.781844
M3XN90	F13A1		1.22167	0.78035
M3YVZ9	SEC11A		0.412859	0.779921
M3YIB3	DNAH5		0.425616	0.778771
M3XS67	PSMB8		0.33506	0.777937
M3YR60	ARPC5L		0.351922	0.777554
M3Y508	TBC1D2		0.407084	0.777414
M3YRV5	AGPS		0.874857	0.775841
M3Z7F2	TUBA1A		0.370733	0.772783
M3Y083	ATP5F1		1.13306	0.770217
M3Y2W3	SMARCA4		0.494428	0.770119
M3Y4E9	ATP6V1F		0.231652	0.769135
M3YR22	GLO1		1.59442	0.764299
M3YGV9	IGHV3-23		0.974992	0.759798
M3YM15	CDIPT		0.558119	0.757874
M3YFR5	LAMA4		3.29417	0.75096
M3XMF1	ARHGAP31		1.91159	0.748828
M3YEX6	CUL4A		1.44301	0.748244
M3YCV0	UBE2J1		0.392943	0.748049
M3YW59	TSC22D4		1.20077	0.747588
M3YMI6	MAPK3		1.93475	0.747441
M3Z5G5			0.610129	0.744143
M3YDD1	NFKB1		1.57331	0.743643
M3YP44	Psma1		1.04942	0.74354
M3Y9K6	PRCP		1.81652	0.743397
M3XR12			0.431126	0.743083
M3Y9D1	ARAP3		1.05716	0.741539
M3YU83	NMRAL1		1.44683	0.741289
M3YP19	GTPBP1		0.634377	0.740949
M3YRD6	ITSN2		0.600729	0.74084
M3YJN8	RELA		0.374365	0.739309
M3YJ44	LCMT1		0.579278	0.738279
M3XTA2	ERP29		3.41738	0.733447
M3YEN6	TERF2IP		0.348826	0.729932
M3XZX0	ALDH5A1		0.224153	0.729238
M3YS63	ABLIM3		1.24047	0.726226
M3XXI5			0.509779	0.724349
M3Y9W0	CBR1		0.31815	0.724307
M3YWE8	MRPL48		0.28388	0.719631
M3YK19	C2CD5		0.753225	0.719369
M3XU48	XYLB		0.789738	0.717119
M3XRZ9	SHANK3		1.38818	0.71453
M3YR11	MVB12B		0.453812	0.706503
M3Z0U2	COX5A		0.4323	0.706491
M3XQR9			1.74257	0.704428
M3Z1T6	YWHAB		0.531231	0.702109
M3Y5J2	COL15A1		0.285157	0.700544
M3YCA8	VAMP8		0.988445	0.70012
M3YUZ4	SRRM2		1.19684	0.699829
M3YWY3	C1QB		0.794383	0.699035
M3XW64	ADIPOQ		0.161339	0.697824
M3XS69	TAP1		2.08458	0.697657
M3XQ41	DTNA		0.518377	0.697647
M3Y1M8	MAGI3		0.877564	0.696754
M3Z8Y2	TACSTD2		1.68645	0.696147
M3YJI8	STK24		0.858382	0.695222
M3XV15	TACC2		0.738515	0.695154
M3Z873	CDC42EP4		0.888631	0.693775
M3Y5J4	LMNB2		0.743764	0.691954
M3Y9I6	MOGS		0.23785	0.689771
M3XZK4	SP100		1.42783	0.689299
M3XUP0	IRF2BP2		0.548314	0.687876
M3Z5L6	RPL18		0.611833	0.685675
M3XQK4	Cnpy2		0.286233	0.683889
M3YJR9	STX4		0.968999	0.681498
M3YD01	SNRPB		0.208434	0.68064
M3XPV3	APMAP		1.39442	0.679956
M3YWY4	PAK1		1.55679	0.678113
M3YE24	DNAL1		0.590552	0.677776
M3YWT5	MSLN		0.172839	0.677549
M3YUJ2	BCAS3		0.382071	0.676068
M3YK09	ABHD14B		0.776579	0.675222
M3YHW6	MSH6		1.04476	0.675112
M3YRA3	WIPF1		0.934624	0.67511
G9KTQ1	TMED9		0.98661	0.674966
M3YZL7	NFKB2		0.961812	0.672764
M3YQ19	PDIA6		1.77616	0.671817
M3YAP8	BCAP31		0.456045	0.670754
M3XSV7	TIMM8A		0.575461	0.670488
M3Y6L1	GPR108		0.419178	0.670259
M3YX78	HBA1		0.783563	0.669314
M3Y6X9	RPS3A		1.08103	0.665091
M3XNX7	PPIG		0.541138	0.664302
M3YE89	G6PD		1.45457	0.664108
M3XQ08	MSN		1.43811	0.66393
M3Y2A5	FRYL		1.36452	0.663547
G9K8Y3			0.342857	0.663059
M3YEC4	EIF2B4		0.933794	0.662007
M3XSJ2	NUP35		0.408729	0.661176
M3XV22	EML1		1.93606	0.660617
M3YVM4	SLC9A3R2		1.42378	0.659945
M3YKH8	MAGOHB		0.305372	0.659944
M3YUD5	LMBRD2		0.776123	0.659176
M3Y6X8	PRMT5		0.362261	0.657813
M3YJI3	LAMC2		3.44097	0.656857
M3XW80	ABCD3		1.26959	0.653498
M3Y9F6	Gab2		0.321183	0.652019
M3XUL8	KIAA1324		0.294997	0.651051
M3Y055	CTTN		0.81336	0.650853
M3Y3X2	VSIG2		4.23929	0.649513
M3YGL3	CHORDC1		0.598153	0.647111
M3Z1A2	NAP1L1		0.407664	0.646778
M3YXP5	SUMF2		0.402984	0.645628
M3YDF0			0.714764	0.64521
M3Z3Z5	HIST2H4A		0.268341	0.644925
M3YV34	TXLNA		0.243073	0.644684
M3XVF4	FAM45A		0.426819	0.6408
M3YXC5	HP1BP3		0.290458	0.63896
M3Y0M2	CDH5		0.622677	0.638791
M3XWV8	NUP93		0.616281	0.638438
M3YQW7	SAP30BP		0.283264	0.637873
M3YXQ6	LARP4B		0.463027	0.636982
M3YPQ1	Srsf2		1.26423	0.635857
M3Y3Z0	ESAM		1.77779	0.635094
M3YPE2	NF2		0.6549	0.633445
M3YSD9	ITGA2		0.472727	0.633017
M3YZY0	GOT1		0.521992	0.6321
M3YE12	ELMSAN1		0.377064	0.63189
M3YC81	TMEM2		1.4858	0.630264
M3YZA0	PHB2		0.394638	0.629556
M3XLS5	TOM1L2		0.824343	0.627193
M3YH47	CXADR		0.680373	0.626729
M3Y0C2			0.607727	0.624996
M3YUF8	PIP4K2B		0.980501	0.624833
M3YC48	NPNT		0.659099	0.624052
M3YIL9	CPOX		0.564611	0.623227
M3XZU3	PARP14		0.487147	0.623207
M3Z400	RPL35A		0.402695	0.622466
M3YR63	AGRN		2.96436	0.616956
M3YZG6	TAF5		1.50888	0.616931
M3YVE4	ITGA3		1.46214	0.616426
M3XTD8	MARK3		0.947903	0.614843
M3YLZ0	ATP2A3		0.797781	0.613843
M3YS34	LIMA1		1.31451	0.612834
M3XNE4	XPO4		0.439117	0.612209
M3Y6Q0	ARHGEF5		0.927546	0.612121
M3YG13	RASSF8		0.769235	0.612052
M3Y752	METAP2		0.4188	0.610995
M3YM87	FAF2		1.76579	0.61086
M3Y1W0	CES3		0.369149	0.607978
M3Z0A7	ARPC4		0.532438	0.607499
M3YK88	TEX264		0.393517	0.606031
M3XVQ4	OSBPL6		0.585701	0.605582
M3YWK8	CDC42BPA		2.08183	0.605544
M3YUW1	PDZD2		2.16415	0.60056
M3Y3T6	Lsp1		1.21083	0.597857
G9KM90	S100P		0.173273	0.597602
M3YDW6	TJP2		1.29024	0.597449
M3YD38	PGM2L1		0.596207	0.596924
M3YQZ0	BLMH		0.231844	0.596677
M3YPW8	CYFIP2		0.586342	0.594944
G9KB47	MPEG1		0.499181	0.594873
M3Y421	SAFB		1.03854	0.593275
M3XSM9	ORAI1		0.169855	0.592498
G9K6Z2			0.244749	0.591704
G9L2B7			0.353181	0.591514
M3XVU0	AHSG		0.965623	0.590052
M3YCN0	Ndufa9		0.370026	0.589936
M3XP40	CTIF		0.295017	0.587824
M3YTH4	STX7		1.93052	0.587436
M3XRU6	PAG1		1.67596	0.587407
M3XP78	EPHX2		0.338587	0.586589
M3XM74	RAB2B		0.336783	0.584164
M3XVX6	SNRNP70		1.44245	0.582966
M3Z3I4	SRPK2		0.643966	0.581959
M3YKK8	SCYL1		0.510191	0.581868
M3YSQ5	MKL2		0.539242	0.576944
M3XS19	ARHGEF6		1.05759	0.574158
M3YGS2	CNP		1.25214	0.57394
M3YFT1	COG4		0.539611	0.572912
M3Z1I3	UBE2V1		1.14483	0.572641
M3XPB7	ATP5A1		1.40128	0.572114
M3XWC7	KIAA1598		0.739166	0.571897
M3Z0W4	RCN2		1.6476	0.571614
M3Y556	AP1M2		0.732277	0.569263
M3YC77	HMHA1		1.73479	0.567181
M3YL21	KIAA1217		1.18205	0.565873
M3Y4S7	ENO1		0.569592	0.564407
M3Z1N6	PCIF1		0.563474	0.56438
M3YN30	TRIOBP		0.791666	0.563426
M3Y3R1	FHOD1		0.663453	0.561811
M3YP89			0.428211	0.559427
M3Y2C1	SAMD4A		0.77521	0.559054
M3XN99	DPP4		1.04012	0.55826
M3YBR1	ESRP1		0.549192	0.558134
M3Y4T8	CALU		1.23994	0.557839
M3YJY7	RPL24		0.271183	0.556904
M3XSR7	BST1		0.447437	0.555148
M3XXZ8	TP53BP2		0.59901	0.554613
M3YQN2	GANAB		4.00246	0.552792
M3XNR9	AK4		0.45935	0.552574
M3XNA3	RCSD1		1.419	0.552361
M3Y8K1	GRASP		0.951282	0.552031
M3Y3K5	OXR1		1.17207	0.551727
M3YWU7	USHBP1		0.7636	0.550772
M3XR42	SLC25A5		0.35428	0.550556
M3YGH1	PTRF		1.36358	0.548365
M3YHT4	PPP1R21		0.800002	0.547281
M3XX68	RBM25		0.840938	0.547151
M3YQF8	SPARC		1.05949	0.545476
M3XMX9	PARD3B		0.434027	0.54507
M3YJ17	UBAC2		0.347049	0.544912
M3XTZ1	PFN2		0.706893	0.542054
M3Z3J2	PSMC2		1.1979	0.541822
M3YJY5	CDKN1B		0.254136	0.537605
M3Y1U8	NT5E		1.79984	0.537531
M3YVM2	EFTUD1		0.761294	0.536282
M3YTX0	PSMB2		0.649442	0.535357
M3Z1Y4	PRX		1.6574	0.534765
M3XYY6	FAM63B		1.12515	0.533812
M3XZ74	EXOC4		0.437675	0.53331
M3Z2C4	SIPA1L3		0.837665	0.532776
M3XV58	PHKB		0.310619	0.532077
M3XRD7	ATP6V1G1		0.405253	0.528329
M3XXY5	CAPN2		1.03245	0.527541
M3XQR8	ITM2B		0.431872	0.526541
M3XW17	SCEL		0.857792	0.524346
M3YAS9	ENPEP		0.642389	0.523266
M3YY98	KIAA1462		1.05442	0.520524
M3XQJ2	Xiap		0.844164	0.51997
M3YPU8	LCN2		0.313488	0.519161
M3XQ50	RALGAPA2		0.618227	0.518984
M3YFT7	ITGB2		1.33509	0.518147
M3YMY4	SH3BP1		0.378391	0.51731
M3XYD6	COL12A1		0.931266	0.516513
M3YP56	Golga2		0.754647	0.516503
M3YK49	LRPPRC		0.664653	0.512819
M3YQ67	ENG		0.210796	0.512503
M3XY61	ZNF259		0.691199	0.512124
M3YEP0	KARS		0.553614	0.511888
M3XZ62	ERAP1		0.94214	0.510285
M3YPC4	FERMT3		0.840937	0.510269
M3YBY5	ALDH1A1		0.619018	0.509443
M3XXH9	PSMD4		0.538923	0.508334
M3Y5Z1	ANXA4		0.994707	0.507024
M3XU90	OXSR1		0.33709	0.506859
M3Z0A0	PDLIM1		0.773292	0.504436
M3Y4R4			1.96988	0.501644
M3YRC0	AHNAK		1.07277	0.501626
M3Z229	SIRT2		0.171378	0.501404
M3YJ26	PLEKHA5		0.807572	0.50119
G9KN67	SERPINH1		0.665753	0.500023
M3YIS7	KLC2		1.33247	0.499395
M3XVS3	LMO7		0.926793	0.498812
M3Y786	GPAA1		0.404639	0.497616
M3YHL6	MFSD10		0.287305	0.496918
M3YL23	DBT		0.890326	0.496702
M3XV35	PLXNA2		0.304246	0.495635
M3Y5C9	MLLT4		0.87118	0.495463
M3YL28	ARHGAP21		0.533501	0.49525
M3YKY1	VCAM1		0.688487	0.493689
M3YXM0	EMC1		1.2491	0.490887
M3YQ38	ROCK2		0.811585	0.490833
M3Y8X2	DHODH		0.816552	0.490398
M3Y6F1	TRAPPC8		0.660326	0.489121
M3YPH0	MARK2		0.522307	0.488664
M3YBR4	CAPG		1.05297	0.487523
M3Y617	ACIN1		1.3336	0.487478
M3XUH3	STXBP3		1.05931	0.487394
M3YHY5	NELFA		0.624781	0.486108
M3YX27	YWHAG		0.470853	0.486055
M3XTV5	TTC38		0.235336	0.485069
M3YMS3	CYP4B1		1.32595	0.484893
M3XZV9	ENSA		0.147896	0.484765
M3XUK3	GMPS		0.643297	0.484749
M3Y1N8	BIRC6		0.267413	0.483199
M3Y5X0			0.325548	0.482241
M3Y2W9	HPX		0.557422	0.481815
M3YV55	LIMD1		1.68477	0.480168
M3Y1E5	EZR		1.70219	0.480087
M3YUX3	CDH6		0.991442	0.479875
M3XST6	AKT1		0.492082	0.479755
M3YSF8	PRKAR2A		0.701708	0.479301
M3Y247	COLEC12		0.476278	0.478732
M3YNT1			2.47125	0.478136
M3YYS7	SERPINB10		2.04118	0.477367
M3YHL1	AZGP1		1.14876	0.477018
M3XZU6	PLG		0.548633	0.476319
M3YF63	DDX46		0.638803	0.473442
M3YVA4	ABI3		1.39998	0.473377
M3YPL6	UBA7		0.838645	0.472858
M3XMJ4	CTNND1		0.93365	0.472626
M3YQZ3	ATAD2B		0.686183	0.47072
M3Y1Z2	C1orf198		1.78613	0.470549
M3Y9Z0	SEPT11		0.579005	0.470258
M3Y6J8	ZYX		0.391886	0.469505
M3YH08	HTT		0.384509	0.467583
M3Y357	LAMA3		2.16358	0.466958
M3Y4S5	FAM65A		0.438348	0.465608
M3XPH7	OPTN		0.914343	0.46504
M3Y6F2	TUBB4A		0.384056	0.463913
M3YMV3	YWHAH		0.646227	0.463542
M3YA08	STXBP2		1.40023	0.463327
M3YX74	Itfg3		0.779325	0.461028
M3Y2L4	FGB		0.890705	0.457076
M3Y763	RAD23B		0.568998	0.455269
M3YLL5	RBBP6		1.16458	0.455091
M3Y8M4	PSMD7		1.07952	0.454739
M3YIT9	TXNDC17		0.661828	0.453306
M3YVQ8	PHACTR4		1.23905	0.45185
M3Y204	YES1		1.16695	0.45158
M3XYB9	2010107G12Rik		0.220027	0.450204
M3YRP9	USP19		1.36769	0.450128
M3Z3H7	SYPL1		0.156884	0.448939
M3Z082	ENTPD1		1.06128	0.448849
M3Y805	SPR		1.96306	0.446926
M3YGB0	UQCRQ		0.409789	0.446633
M3Z221	PAK4		0.281307	0.446487
M3YDL5	Fam21		0.997419	0.445299
M3Y9H4	MAP2		0.589693	0.445101
M3Z0L8	PLXND1		0.394715	0.444762
M3YRH1	PPCS		0.382424	0.444454
M3YFI3	TPPP		0.480299	0.443101
M3YGR5	DNAJC7		0.488099	0.44302
M3XVH9	2210011C24Rik		0.80312	0.44241
M3Y737	MET		0.178608	0.441194
M3YHZ6	TJP1		1.06992	0.441181
M3YA16			1.34731	0.441044
M3YW24	C16orf91		0.599858	0.440634
M3Z1C0	PTPRB		0.365368	0.440357
M3YT62	ARHGAP18		0.818936	0.440232
M3Z372	Psma2		0.154384	0.439373
M3Z1W8	SRSF6		1.53509	0.438357
M3XSD4	MYH14		2.28446	0.436436
M3XX95	PSMB4		0.483038	0.436026
M3Y9K4	TTC7B		0.579648	0.435247
M3Z265	RBM12		0.708945	0.434146
M3YRD5	CSF1R		0.524607	0.43369
M3XT84	ITGA4		0.638126	0.430503
M3Z1E9	LEMD3		0.626957	0.43046
M3YF41	HEATR5B		0.309576	0.429681
M3Y0Z6	WTAP		2.42826	0.426249
M3Y1B8	STRN4		0.829185	0.425597
M3YBC3	MAVS		1.04103	0.425432
M3YTX7	WIPF2		0.238496	0.42479
M3XUN6	NOS1		1.96914	0.423411
M3Y6L0	C6orf120		0.796519	0.42263
M3XZH1	CCDC102A		0.71421	0.421224
M3YI69	ABHD16A		0.323207	0.420678
M3XM61	HNRNPC		0.288619	0.419365
M3YIF3			0.621072	0.419128
M3YTI5	Pecam1		0.793913	0.418738
M3Y158	OGT		0.384942	0.417423
M3YTG9	PMM2		0.296214	0.416799
M3YVL8	CCDC181		0.386722	0.416658
M3Y1C0	NUP153		0.868879	0.415974
M3YUS3	ZFR		0.192015	0.415824
M3YNF2	PLCB3		2.61546	0.413703
M3YTL3	HNRNPD		0.696764	0.413629
M3XPG9	EPB41L5		0.478966	0.412998
M3Y2N7	DOCK6		0.726112	0.410219
M3XPD9	DBI		0.604792	0.410064
M3XX83	NCLN		0.381412	0.40925
M3Y6V3	LSR		0.459786	0.409082
M3YXG4			0.589362	0.40836
M3YQS9			0.329946	0.407729
M3YTJ8	PSMD11		0.171079	0.406588
M3Y7C0	KANK3		0.824823	0.406119
M3Z335			0.249085	0.403865
M3YSY9	C6		0.731492	0.402087
M3YCF0	RBP1		0.138038	0.40072
M3Y1Z9	ERO1L		0.988902	0.400225
M3YV96	EPX		0.238736	0.398514
M3YUB1	ADCY9		0.333188	0.398375
M3YF29	H2AFY		1.28323	0.398067
M3XPD0	FRMD4A		1.03205	0.395515
M3YLV4	ENGASE		0.507003	0.395043
M3YKP8	HNRNPH3		0.496082	0.394747
M3YQJ9			1.24862	0.39447
M3YEP5			2.49319	0.393157
M3XTM3	CP		0.499148	0.392803
M3Y047	SERPINC1		0.577243	0.392502
M3Y1H0	MEMO1		0.29555	0.392279
M3XVS4	PI4KA		2.13056	0.391898
M3YPT9	CLINT1		1.28372	0.389695
M3YQJ5	HNRNPUL2-BSCL2		1.14782	0.389461
M3XMN9	NMI		0.36964	0.389198
M3Y352	FIP1L1		0.405136	0.388353
M3XX92	SSH3		0.762385	0.387706
M3YKK9	NUCKS1		0.274666	0.387461
M3Y091	Gbp5		0.415158	0.387119
M3YFP4	PCID2		0.736919	0.387089
M3XUD5	FAM175B		1.13142	0.386556
M3Y9C7	PCDH1		0.805792	0.386388
M3YWM8	Srsf10		0.939513	0.384836
M3YEL9	C4BPA		1.36165	0.383609
M3XW23	PDZD8		0.555616	0.383464
M3YWX9	CLNS1A		0.310052	0.383256
M3YVJ3	IL16		0.471662	0.382883
M3XST3	GLA		0.321405	0.380751
M3XZ50	LBR		0.39075	0.380423
M3Y436	RAB1A		0.719351	0.379265
M3Y832	INADL		1.41966	0.378017
M3YV32	CBX1		0.721396	0.377781
M3Y6V4	ABCA1		0.961116	0.377734
M3YCC3	RNF181		0.331386	0.375491
M3YXQ7	GTPBP4		0.590156	0.375448
M3YJ86	NPLOC4		1.53457	0.375224
M3YBK4	IDH3G		0.346131	0.374544
M3Y8G4	ATIC		0.569737	0.372461
M3YGK3	RTN4		0.380114	0.372203
M3Y683			1.64885	0.37092
M3Y1Q5			0.602983	0.370145
M3Y6H7	C3		1.2024	0.370127
M3XYF5	IGBP1		0.67824	0.369711
M3YL90	SHPK		0.376248	0.368855
M3Y027	MAP2K2		0.750257	0.368422
M3XR63	PON1		0.257912	0.366968
M3YRX6	SUPT6H		0.427171	0.365109
M3YN56	METTL16		0.701494	0.364163
M3XPT6	GSTK1		0.965031	0.364064
M3YRD8	NUFIP2		0.484448	0.363628
M3YU45	ORMDL3		0.304308	0.362179
M3Z0D2	PLD1		0.262086	0.360331
M3YEK4	IKBKG		0.688201	0.359837
M3XVG5	PXN		0.941691	0.358526
M3XYG7	NFIB		0.182407	0.357307
M3YCN1	ECSCR		0.608825	0.356806
M3YJ08	DDX39B		1.43336	0.355974
M3XPQ3	NUBPL		0.221651	0.354438
M3XSS3	CD38		0.111866	0.354081
M3YK30	DNAJC3		0.72369	0.353386
M3YM50	CDC42BPG		0.574915	0.352517
M3YHY8	KIF1C		0.803933	0.352402
M3YYP8	BAIAP2L1		0.55747	0.352108
M3XYQ1	TCIRG1		0.343621	0.350513
M3XUH0	OAT		1.5282	0.350075
M3Z8R0	FAU		0.264444	0.349838
M3YQJ0	CRK		0.998068	0.349754
M3YLP6	RAB4A		0.174098	0.349212
M3YL42	CFH		0.468579	0.348822
M3YYT5	TMX3		0.901452	0.348255
M3YYC1	SRM		0.327211	0.347935
M3XSW6	PPP1CC		0.187218	0.34779
M3Z1N4	MMP9		0.552314	0.347652
M3YMM4	RABEP2		0.959083	0.34286
M3Y8E3	PPP6R1		0.452682	0.342817
M3YDD3	MAPRE3		0.599694	0.341737
M3XSQ2	P2RX4		0.60595	0.341419
M3XWZ2	SNAP29		0.309925	0.341125
M3YMZ8	HOOK3		0.440119	0.340663
M3Y4C2	LIMCH1		0.924487	0.340616
M3Y9I1	RPS6KA5		0.26018	0.340586
M3Y1T1	NID2		0.563009	0.340082
M3XV29	PHKA2		0.463335	0.33964
M3Y6N9	TTC4		0.510081	0.339095
M3YBR3	LRRC1		2.08017	0.337351
M3XNE6	SNX1		1.14318	0.336708
M3Y4B3	DCAF11		0.195812	0.33631
M3Y1P0	CKAP5		0.774914	0.335544
M3YXJ2	ILVBL		0.755502	0.334195
M3YPD0	PITPNA		1.55078	0.330441
M3Y3E0	IGHM		0.543415	0.329962
M3YX76	HBQ1		0.372941	0.329664
M3XRV5	TPD52		0.142981	0.329582
M3Y9A2	LYAR		0.265123	0.328769
M3Y739	LRP10		0.3234	0.32633
M3YHL0	CPNE3		0.296247	0.325947
M3YG84	PDIA3		2.03176	0.325227
M3XLU4	EPN2		0.932526	0.325205
M3YXB4	AKAP8		0.311336	0.324898
M3XZF3	AFG3L2		0.586564	0.324724
M3Y3R9	RPL8		0.76598	0.324718
M3XZI8	BICD2		0.487482	0.324419
M3XYV7	CERS2		0.283476	0.324258
M3Y718	CYC1		1.35097	0.323009
M3Y6S9	Rpl22		0.218234	0.322802
M3XTN2	CCDC141		0.41827	0.322488
M3XR01	OXNAD1		0.190981	0.322419
G9KMY0			0.167669	0.322015
M3XLR4	MPRIP		1.29749	0.321302
M3YG10	CCDC88A		0.279146	0.320011
M3Y0H3	COPS7B		0.741851	0.31963
M3Y5P9	HSF1		0.274431	0.318853
M3XWL8	BIN3		0.37741	0.318502
M3XUY7	WARS		0.369346	0.317449
M3XWU0	FAM160B1		0.405592	0.317427
M3YPX3	MYO1C		0.414974	0.317373
M3Y1F2	SMCHD1		0.687463	0.316525
M3YEG9	PPM1G		0.547799	0.316415
M3YLE6	MRE11A		0.317442	0.315987
M3Z856			0.579329	0.314299
M3Z1U0	ADA		3.70778	0.312358
M3YZV0	ARL6IP5		0.264443	0.31156
M3YWX5	RSF1		0.337667	0.310001
M3YCH6	SFTPB		0.276043	0.309939
M3XZD1	EHD2		0.608225	0.309723
M3YSB4	ARL15		0.342512	0.309565
M3Y1B5	XDH		1.32325	0.309143
M3YKU4	MCFD2		0.738145	0.308109
M3XNH3	TBC1D9B		0.719649	0.3073
M3YUT9			0.267535	0.306641
M3YU91	Coro7		0.73581	0.305862
M3Y916	NR3C1		0.649597	0.304977
M3Z3H4	PRKAR2B		0.651081	0.304616
M3YCS9	ARRB1		0.547591	0.303827
M3XRA2			0.165058	0.303812
M3Y9C3	RPL26		0.544176	0.303251
M3YM73	VPS13A		0.228094	0.302488
M3YM97	APOL5		1.01334	0.30168
M3XM02	Eif2s3x		1.10853	0.301079
M3YED7	CDV3		1.02022	0.298469
M3Z7F7	HSPA2		0.575156	0.297976
M3YHB2	WWP1		0.323756	0.297329
M3Z8E7	HSPE1		0.478303	0.295809
M3YYN1	NMNAT1		0.618438	0.295462
M3Y8A3	C5		1.1934	0.294669
M3XMC8	CASP10		0.219933	0.294603
M3XS75	DENND3		0.497704	0.294418
M3Y5V5	ANXA3		1.1938	0.294362
M3YDE1	TMEM214		0.508796	0.29389
M3YPX5	RPS8		0.581661	0.29319
M3YTF0	PIK3R1		0.515327	0.293141
M3Y829	C4orf27		0.365961	0.292876
M3XPI1	RAD21		0.81715	0.292309
M3YT91			0.725922	0.292027
M3XZ75	EPHX1		0.637908	0.291774
M3YBT0	MMRN2		0.798209	0.291614
M3YLC5	MAP4K4		0.540095	0.29002
M3YVY6	PRRC2C		0.716363	0.288364
M3Y807	GPI		0.408749	0.288261
M3YD73	PCCB		0.957417	0.286044
M3Z2M8	NSFL1C		0.369038	0.285728
M3Z170	AIFM1		0.323188	0.284784
M3Y486	TENC1		1.1253	0.283813
M3YV68	CALCOCO2		0.248165	0.283124
M3YPP7	AP1B1		0.922779	0.282963
M3Y5H1	SRPR		0.232416	0.282166
M3YRM7	MYO18A		0.610495	0.281492
M3XMK5	SMAD6		0.305264	0.28135
M3YLW6	GPR116		0.910029	0.280936
M3YMS4	MCC		0.227512	0.280907
M3YHY2	MSH2		0.314912	0.280181
M3YEX4	AARSD1		0.762327	0.279712
M3Y2F4	NT5C3A		0.49515	0.278793
M3Y0H1	GOT2		0.410488	0.278336
M3YQC5	WDR13		0.458589	0.277974
M3YRR1	RABGAP1		0.865186	0.277393
M3YET2	CD47		0.180395	0.276724
M3Y104	CEP135		0.439641	0.276658
M3XRB2	IGSF3		0.248416	0.275759
M3YDN1	ALDH6A1		1.14093	0.274782
M3YC32			0.16534	0.274255
M3YIY0	TMPO		0.424401	0.273501
M3YWP5	PPP2R5A		0.421968	0.273378
M3XME8	SLC43A1		0.830793	0.272938
M3YCG7	JAM3		0.650718	0.272643
M3YCF7	MAP3K7		0.220791	0.272216
M3Y7P1	PALM2		0.285652	0.272062
M3Y030	LRRC8C		0.156573	0.271624
M3XRE7			0.960322	0.270917
M3XUT7	Specc1l		0.383518	0.269452
M3YFB2	PHF15		0.693762	0.26856
M3YI32	RABEP1		0.368661	0.268548
M3YJQ1	WDR82		0.205621	0.267544
M3XT01	DNAJC10		0.535594	0.266876
M3Y8M6	DOCK7		0.419238	0.266477
M3YNG0	SEC14L3		0.483625	0.26594
M3XYX9	GALT		0.0549094	0.265928
M3Z019	PI4K2A		0.675791	0.264966
M3YQT3	UNC13D		0.253685	0.263741
M3Z0N0	FGD5		0.221587	0.263396
M3Y0X2	ARFGAP2		0.428467	0.262403
M3XY88	RAB3GAP2		0.305203	0.261058
M3Y0U1	EPB41L3		0.485939	0.260945
M3YN09	SWAP70		0.277922	0.26026
M3YF87	SEC24A		0.406197	0.25924
M3YZX4	PAPSS2		0.356079	0.258137
M3YX70	HIP1		0.393839	0.257563
M3XP58	DPYSL2		0.538296	0.257328
M3YWU8	LUZP1		0.360898	0.257325
M3YTW4	GLYR1		0.585189	0.257301
M3YJP6	SIPA1		0.48007	0.256864
M3XTT6	RRAS		0.979442	0.255816
M3YK23	PPP1R10		0.348975	0.255564
M3YM01	GLS		0.325579	0.255423
M3YFT0	TP53BP1		0.319432	0.255156
M3XMZ9	RIPK1		0.938169	0.255151
M3YTM0	DAB2		0.629236	0.253527
M3YNB2	EIF3L		0.659403	0.252734
M3YE15	POLR2A		0.702491	0.252602
M3XN43	PRPF4B		0.248074	0.24872
M3YKR4	DBN1		0.454312	0.247601
M3Y8C8	KRT7		1.21099	0.247306
M3Z018	ARL8B		0.445215	0.246958
M3YKW7	SRGAP2		0.406801	0.245562
M3YTM3	CWC27		0.188975	0.245335
M3XXZ3	ANKRD13A		0.240331	0.244806
M3Y906	CCDC88C		0.126136	0.244109
M3Z5T7	GGACT		0.617372	0.242576
M3YPI6	PIK3C2A		0.339563	0.242184
M3XXH4	ZC3HAV1		0.512274	0.241538
M3XP81	SARNP		0.480476	0.241234
M3YYC0	EXOSC10		0.107199	0.241231
M3YNY6	SERPINF2		0.395575	0.240273
M3Z8S9	Rps12-ps3		0.445399	0.239189
M3Y3Y8	PDS5A		0.60645	0.238
M3XQB3	TMEM65		0.391598	0.237476
M3YJ15	ATP5I		0.209615	0.235276
M3YTI4	HNRNPDL		0.113499	0.233875
M3XZW1	SLC7A1		0.0719587	0.231354
M3YZS4	MAGI1		0.578639	0.230609
M3YA74	DIAPH1		0.296873	0.230462
M3XV53	LYST		0.277943	0.230392
M3XRV1	HIP1R		0.781843	0.228935
M3YZ14	FARSB		0.953091	0.227805
M3YMR6	VDAC3		1.36262	0.22756
M3Y2B6	PKLR		0.364932	0.227439
M3Y4F0	GUCY1A2		0.304243	0.227386
M3Y6Y0	ADAR		0.208476	0.227195
M3XWE4			2.5163	0.226837
M3Y4R3	QKI		0.433656	0.226723
M3YWY7	C1QC		0.266173	0.225738
M3YTP3	MAP7D1		0.425317	0.225585
M3Y2V1	GUCY1A3		0.300557	0.225222
M3YJC9	FBXO3		0.176523	0.225107
M3Z3A4	TNS3		0.287988	0.224716
M3YYW7	CYB5A		0.501687	0.223323
M3YJZ6	LOH12CR1		0.0891209	0.22288
M3XVW6	KNG1		0.461745	0.221107
M3YX80	AP1M1		0.390489	0.220772
M3YMX6	GGA1		0.28458	0.220362
M3Y199	KIF13A		0.63826	0.220166
M3YN18	SBF2		0.21265	0.21999
M3YCQ9	IMMT		0.240087	0.219584
M3YS05	STK38		0.198068	0.219543
M3XMT5	RAB11A		0.365997	0.219541
M3Y2M6	TRIM3		0.149187	0.219299
M3YIH2	CYB5R1		0.135128	0.219067
M3XZW0	PRDX6		0.209877	0.217281
M3XVK0	PHF3		0.531638	0.216664
M3YZ99	PBRM1		0.318279	0.215808
M3Y998	BIN2		0.652282	0.21478
M3XTV7	RAB3GAP1		0.391997	0.21342
M3YGP6	NELFE		0.409878	0.213404
M3Y4W2	CPSF1		0.198857	0.213156
M3YWM2	SRRT		0.206798	0.213155
M3XQ66	CRNKL1		0.271103	0.213076
M3Y7T8	DYSF		0.462249	0.213034
M3YHE3	PSMB6		0.355434	0.209999
M3YH04	SPTBN1		0.622528	0.209648
M3XXT2	AIDA		0.204952	0.209129
G9KF16			0.421209	0.20906
M3YTY3	REPS1		0.245184	0.20863
M3YIW3	ITGAD		0.55296	0.208365
M3YKZ7	ALDH1L2		0.216158	0.206559
M3XXB9	FKBP5		0.505235	0.206387
M3Y1S1	F2		0.157055	0.205638
M3Y9D3	CRIP2		0.286502	0.205438
M3YXG7	BRCC3		0.40907	0.205287
M3YRX5	SHROOM4		0.544476	0.204854
M3XRB9	UBA6		0.681361	0.204614
M3Z2F0	KIF3B		0.847965	0.20364
M3XMD3	LRRK2		0.153868	0.203304
M3YN38	CLUH		0.23191	0.202981
M3YKZ0	EIF2D		0.644476	0.202232
M3Y7D8	Ndufa7		0.161398	0.201919
M3XMW4	WRNIP1		0.22723	0.201873
M3YQ51	DMAP1		0.337415	0.199431
M3YB48	FMNL1		0.401411	0.199277
M3Y9W4	DPH6		0.0883853	0.199223
M3YE84	DHX8		0.337832	0.198767
M3YYB8	ST13		0.164224	0.197591
M3YPR5	OSBPL3		0.354873	0.197472
Q8WMW6			0.171464	0.196877
G9KHJ2			0.354992	0.19655
M3XYN6	B4GALT1		0.1185	0.195685
M3YEI1	SNX3		0.163176	0.19547
M3YTS1	RICTOR		0.514868	0.194994
M3YGD3	CTDNEP1		0.133242	0.193003
M3Y076			0.196408	0.192605
M3XZ43	CAST		0.516955	0.192188
M3XN91	PLEKHO2		0.179144	0.19211
M3XN64	PIKFYVE		0.428882	0.192
M3XW14	GNAI3		0.290213	0.190691
M3YBP0	DCAKD		0.367525	0.189639
M3Y9S2	ARFGAP1		0.188331	0.189382
M3YMB3	MYH9		0.683736	0.188756
M3XNU0	HNRNPAB		0.310834	0.188674
G9K4K0			0.0500791	0.186885
M3Y0D9	CNOT1		0.151503	0.186413
M3YR89	PEX19		0.112813	0.18626
M3Y5G9	SYNE2		0.447773	0.186091
M3Y1C1	AP3B1		0.756659	0.184591
M3XZT7	AGT		0.14931	0.184467
M3Z312	MYO6		0.620726	0.183898
M3XVP1	TBC1D4		0.854354	0.183058
M3XZR8	AGPAT4		0.20826	0.182609
M3Y3U0	TP53I11		0.148653	0.182388
M3XP09	TXNIP		0.239629	0.181488
M3Z237	CTNNBL1		0.159928	0.180915
M3YBI9	HSPA12B		0.37464	0.180515
M3Y891	MYO5C		0.269312	0.180259
M3XNJ6	MTMR6		0.17651	0.180091
M3YP27	SUN2		0.226509	0.178321
M3Y375	GLIPR2		0.210313	0.1773
M3XZ66	FARSA		0.386315	0.177056
M3Y7R7	NQO1		0.183894	0.175954
M3YE13			0.0725221	0.175093
M3XZ84	CPT1A		0.726228	0.171959
M3XZV4	PPP4R1		0.228926	0.17182
M3XW52	RDX		0.347707	0.171501
M3Y0H9	TAX1BP1		0.100954	0.170226
M3YS74	ADRB2		0.511412	0.17009
M3YLG6	ENDOD1		0.260773	0.170029
M3XZM7	ACBD3		0.234219	0.169992
M3XVW3	ANKS1A		0.193636	0.169652
M3Y257	THOC1		0.131782	0.169563
M3Y6M0	FAM115C		0.22483	0.168921
M3XXZ5	ACSL4		0.51662	0.16831
M3XUZ6	CD46		0.113016	0.168009
M3YHD9	CLIC3		0.109458	0.166662
M3YHB8	CSRP1		0.0968361	0.165755
M3YNP9	KIF5B		0.346053	0.164027
M3XWF8	GNAO1		0.220644	0.164022
M3YIS0	PRRC2A		0.181875	0.163994
M3Z7E8	KRT15		0.153862	0.162158
M3Y9M1	CALM1		0.184354	0.16212
M3YJC0	RSU1		0.0355519	0.161546
M3YEN9	ARMC1		0.252997	0.161208
M3Y0A1			0.127168	0.160464
M3YP49	NUDCD2		0.128174	0.160388
M3YJT1	FLOT1		1.05977	0.158789
M3XXD9	DLG1		0.473934	0.158504
M3XRF4	VANGL1		0.742587	0.158227
M3YTV4	PPL		0.290606	0.157544
M3XMV8	PHLDB2		0.190436	0.157406
M3Y7X7	NUDT4		0.153287	0.156632
M3YIW1	TOR1AIP1		0.251398	0.156327
M3Z264	NFS1		0.147658	0.156095
M3YFW0	KRAS		0.191554	0.154781
M3Z351	TEP1		0.253619	0.153656
M3Z3Z4	HIST2H2BE		0.0659435	0.152671
M3YBG1	USP10		0.11814	0.152486
M3Y8P2	DOCK4		0.947135	0.151871
M3XTA9	FXR1		0.327039	0.151563
M3YEB9	ARHGEF17		0.0948248	0.150894
M3XR96	COL1A2		0.0751386	0.149988
M3YM40	TSC1		0.134662	0.149665
M3XQY6	LRCH1		0.363886	0.149174
M3YN77	SPNS1		0.298283	0.148495
M3YJN1	ZC3H11A		0.261815	0.148318
M3YXG1	CLIC2		0.0913705	0.148296
M3XVR9	UCHL3		0.121797	0.147933
M3XYE2	RANBP1		0.166442	0.147329
M3XWR3	CCDC50		0.531595	0.146947
M3YQS5	SLC2A1		0.200373	0.146531
M3XSF7	UBQLN1		0.302638	0.145042
M3XPJ4	ATP5J		0.17113	0.144489
M3XUP8	REPS2		0.164164	0.143768
M3YWY0	PLAA		0.327366	0.143431
M3Y2D2	EGLN1		0.349431	0.143396
M3Y3U6	CUL5		0.108084	0.142952
M3XP21	DYNC1I2		0.164352	0.14285
M3YY20	NDUFA6		0.0796636	0.141935
M3YD93			0.110392	0.141734
M3XM49	PPP1R7		0.167023	0.141717
M3YJV7	MDC1		0.240069	0.141434
M3YBY1	CLPTM1L		0.13696	0.140625
M3Y965	MYH10		0.231944	0.139671
M3YTJ2	ZNF207		0.216475	0.139361
M3YP07	Spon1		0.628396	0.139185
M3XPH6	RALB		0.391543	0.138765
M3Z3K4	PTPN12		0.288766	0.137097
M3XQP0	EFR3A		0.13888	0.136524
M3XTJ4	CUTA		0.0989283	0.135876
M3YD47	HSPA9		0.528026	0.135745
M3Y304	CARM1		0.0728388	0.135682
M3XQM3	ASAP1		0.0688319	0.134443
M3XX02	SNX27		0.235515	0.134138
M3XRK3	WDR44		0.610695	0.134002
M3YYW3	TIMM21		0.186032	0.133671
M3Y4V1	TMX4		0.173625	0.133486
M3YFF1	RAMP2		0.0316458	0.132337
M3YJU5	Pcnp		0.477748	0.132123
M3Y8Y6			0.105615	0.131543
M3YHM1	ALDH1A3		0.122877	0.13019
M3Y918	PRPF4		0.190581	0.129113
M3YGU6			0.414616	0.128811
M3YLA2	SGSH		0.0507564	0.127468
M3XUS5	MLF1		0.0539548	0.127286
M3YWJ4	MAP1S		0.34823	0.12683
M3YXZ0	CYB5R3		0.108936	0.126726
M3Y6V9	USP24		0.250268	0.126389
M3YXY1	FAM177A1		0.230244	0.126078
M3YWZ0	STUB1		0.1765	0.125982
M3YAI0	Arhgef18		0.0905376	0.125931
M3XZG6	LBH		0.4008	0.125093
M3YBE0	NAAA		0.397155	0.124519
M3YBB4	RGS19		0.125398	0.12405
M3XME3	SLC43A3		0.0581256	0.123895
M3Y791	ADD2		0.0556009	0.12371
M3Y855	TAF4		0.160769	0.123524
M3YP97	YWHAQ		0.169242	0.123475
M3Z4Y0	CYCS		0.163523	0.123206
M3XWZ7	PTPRJ		0.597028	0.122971
M3XMB9	DNM1L		0.069877	0.121604
M3YDC3	ELANE		0.158362	0.121592
M3YBE7	SNW1		0.111378	0.121524
M3YV99	SRSF1		0.183096	0.121171
M3YL92	LMAN2		0.0906259	0.120632
M3XXH3	TSC22D3		0.183294	0.120564
M3YGV0	HYPK		0.0509588	0.120149
M3XMP6	NOP58		0.126289	0.119967
M3XNY3	SSB		0.0713796	0.118923
M3YXW5	NECAP2		0.183544	0.118799
M3XNX3	RBM8A		0.127517	0.118231
M3XN77	TIPRL		0.134077	0.118151
M3YP87	PDE3B		0.195471	0.118049
M3YBD3	KIAA0513		0.142456	0.115796
M3Y1H3	DPY30		0.0443275	0.115585
M3XQ02	CD93		0.128315	0.114807
M3YFZ4	SDHA		0.123033	0.113977
M3YS38	RPL38		0.0839894	0.113894
M3Y1A1	ARHGAP35		0.176356	0.113845
M3YZL8	GBF1		0.360939	0.113293
M3YCU7			0.130789	0.112665
M3YQ36	SRP68		0.0970171	0.110807
M3Z1B3	RAB21		0.178411	0.110399
M3YBF4	MTDH		0.130011	0.109397
M3YQ53	LARP1		0.224876	0.108375
M3YK98	EHBP1L1		0.192255	0.108193
M3YWS4	Tekt4		0.120781	0.10817
M3XQE1	SNX5		0.166246	0.108142
M3YVB1	PHB		0.101818	0.108131
M3YVY0	FGR		0.112359	0.106927
M3YWF7	MTFR1L		0.108067	0.106885
M3YY54	ITIH5		0.407436	0.106007
M3Z6D5			0.213824	0.105143
M3XLZ1	SLC25A24		0.0531845	0.10472
M3YQV6	STXBP1		0.269947	0.103573
M3YIL1	TPP2		0.123297	0.103567
M3XSB8	ZCCHC8		0.155243	0.103466
M3YVU2	RPA2		0.202823	0.10317
M3YYR6	RAC1		0.140092	0.103038
M3Y0R2	CTTNBP2NL		0.126298	0.102814
M3Y8T8	ELMO1		0.11099	0.102808
M3YG69	NAALAD2		0.0788567	0.102331
M3YJD5	CAPRIN1		0.100688	0.101722
M3YG39	CTSC		0.0929004	0.10138
M3Y9I2			0.14316	0.101122
M3YF46	PROSC		0.0802779	0.100885
M3XTQ0	SHROOM2		0.0956699	0.100595
M3YLN4	TBC1D10B		0.0798807	0.099741
M3YS61	CAP1		0.233973	0.0996857
M3XP17			0.0845081	0.0987727
M3Y2L2	ARHGEF12		0.19198	0.0982018
M3YZW4	ERLIN1		0.281373	0.0974833
M3Y932	BSPRY		0.122652	0.0974108
M3YL39	NDUFAB1		0.115764	0.09666
M3YMN3	SF1		0.0648242	0.0959746
M3YYM7	BCS1L		0.0778045	0.0949529
M3YNY9	SPTAN1		0.285816	0.094897
M3YQ15	EXOC7		0.0935008	0.0937252
M3XPF5	SUOX		0.251803	0.093476
M3YXY7	PACSIN2		0.174181	0.0931975
M3XU61	PGAM5		0.0688985	0.0931867
M3YE79	TMEM87A		0.059301	0.0927016
M3XNZ4	SERBP1		0.118171	0.0920804
M3YYJ2	TNS1		0.163393	0.0917676
M3Y361	AGPAT6		0.125523	0.091622
M3Y4F8	CNRIP1		0.217832	0.0914014
M3Z0F1	NCEH1		0.261933	0.0913563
M3YML5	Sult1a1		0.0769572	0.0905437
M3XYN3	APOA1		0.0206603	0.0901477
M3YEA2	SMC1A		0.142284	0.0896269
M3YNH4	SH3GLB2		0.199309	0.0893383
M3YM37	TIMP2		0.196114	0.089138
M3YH62	UAP1L1		0.0721911	0.086511
M3Y5R0	AAK1		0.110051	0.0863342
M3YWZ5	MYO9B		0.0970548	0.0849845
M3Y959	RTKN		0.150751	0.0848115
M3YBW3	LRRC16A		0.0931354	0.0840193
M3YAA2	PNPLA6		0.0524005	0.0832297
M3XVY8	ACADS		0.169587	0.0817598
M3Y3J0	KDELC2		0.112648	0.0815048
M3YXW3	SAMM50		0.0898492	0.0804183
M3YZM6	GAPDH		0.146049	0.0792987
M3YJJ2	FARP1		0.269748	0.0785809
M3Y5K7	CADM4		0.098458	0.0770995
M3XQF9	KIAA0196		0.0901334	0.0770238
M3XPJ8	APP		0.110302	0.0755774
M3YKN9	BCL7C		0.0439884	0.0755501
M3YT95	PRKCA		0.0624762	0.0750256
M3YKI8	PLXDC2		0.133924	0.0749639
G9KJ73	PTGR1		0.0777834	0.0739021
M3XZT3	UCHL5		0.18772	0.073122
M3YH22	PDLIM4		0.0661361	0.0728919
M3Z207	GMFG		0.17586	0.0722548
M3YNE5	CSNK1G3		0.075173	0.0722109
M3XQR3	LAMP2		0.0253247	0.0718861
M3YWD3	HNRNPU		0.145811	0.0718155
M3Y362			0.159885	0.0715726
M3XN18	PKP4		0.0879344	0.0714881
M3YH39	LPHN2		0.197484	0.0714003
M3YP01	TOMM22		0.150677	0.0710773
M3YHH7	JUP		0.162503	0.0710195
M3YRY1	DDB1		0.156388	0.0707887
M3XSH5	METTL1		0.0358963	0.07031
M3XQQ2	TBC1D5		0.23493	0.0691884
M3YA13	NSF		0.0829279	0.0682494
M3YDP6	EIF4A1		0.0911544	0.0681769
M3YX86	RAB8A		0.0379497	0.0678024
M3YXM2	UBR4		0.132849	0.0675354
M3Y6D5	RNF20		0.146259	0.0668125
M3XMC1	PKP2		0.128526	0.0667712
M3Z612			0.351357	0.0661704
M3Z1H9	PTPN1		0.0592786	0.0661659
M3YQF4	ATOX1		0.0383741	0.0646877
M3YD33	CTNNA1		0.0671339	0.0608966
M3YGY0	ROBO2		0.0634163	0.0608438
M3YE01	TACC1		0.112256	0.0592353
M3YMD8	PRRC2B		0.0718545	0.0585442
M3XZH4	NAPA		0.0460951	0.0572268
M3YID0			0.121049	0.057155
M3XN79	ITGB6		0.0736344	0.0566165
M3YLA6			0.308862	0.0559082
M3YN81	EIF4G2		0.0970129	0.0546265
M3XSS0	Ahnak2		0.0663957	0.054362
M3XVC6	BAG3		0.0710296	0.0535692
M3YCE5	PNPLA2		0.0416247	0.05351
M3YIY8	SLC25A3		0.0795964	0.0534465
M3XUW6	HTRA1		0.0578984	0.0528781
M3YF93	EPB42		0.176759	0.0523421
M3XUS8	BCR		0.0845336	0.0522607
M3XNU5	MYO5B		0.0505472	0.0520897
M3XP36	ITGA6		0.0860401	0.0520814
M3YVT4	SPAG9		0.10176	0.0519975
M3YFN8			0.303296	0.0508773
M3XRY2	NDRG1		0.0663206	0.0501747
M3YKR7	RNF40		0.0397122	0.0500507
M3YFR0	GSR		0.0684137	0.0500139
M3XNC1	DSP		0.108765	0.0499249
M3YMB4	FER		0.0640358	0.0497316
M3YXN6	Asl		0.0739191	0.0490367
M3Z5R0	HEXIM1		0.0746116	0.0490189
M3Y7C5	DAD1		0.0292082	0.0489432
M3Y2L9	CCT4		0.0640391	0.0489241
M3YIR8	FILIP1L		0.0208277	0.0485814
M3XPR4	KIF13B		0.0657814	0.048542
M3YU61	MAP4		0.0925517	0.0484886
M3Y9D2	TIMM44		0.0927627	0.0483964
M3YIK4	PCYT2		0.0741659	0.0479501
M3Y5C7	PARK7		0.058784	0.0470473
M3XX08	ANXA11		0.11885	0.0466518
M3Y404	SAFB2		0.0528123	0.0465832
M3YEI8	CSTB		0.0259052	0.0455996
M3YWC2	ADSS		0.0854535	0.0449365
M3YR03	LLGL2		0.0657196	0.0449257
M3YUM7	MYL3		0.0371744	0.0448424
M3YR12	CASKIN2		0.0593142	0.0445398
M3XZ89	CGNL1		0.0696436	0.0432396
M3YTD9	COPS4		0.0538363	0.0427863
M3YAB1	LARP7		0.0650045	0.0426877
M3YCR1	NEK9		0.150406	0.0426496
M3Z293	ITCH		0.0399075	0.0415096
M3YNY7	UBA1		0.0542528	0.0412877
M3XLW7			0.037552	0.0411269
M3Y9T4	SCRIB		0.0986341	0.0410099
M3Y7V1	UBA2		0.0404181	0.0407505
M3YVD4	SUGP1		0.0372379	0.04061
G9KRT1			0.0388147	0.0404065
M3YW50			0.0833573	0.0399659
M3YYD9	KIF1B		0.0426031	0.0389449
M3Z0Q9	NUP210		0.0805174	0.0388711
M3YNV0	APCS		0.0598461	0.0378723
M3XX71	CGN		0.0688132	0.0376987
M3Z123	KIAA1109		0.0833321	0.0374908
M3YIU1	SEC16A		0.0380841	0.0363235
M3XT02	RAB27A		0.117054	0.0356884
M3YAX7	CAPN5		0.086175	0.0354983
M3YDA2			0.011113	0.0337162
M3YQW2	FAM129B		0.171573	0.0336437
M3YZK4	PDE12		0.0436614	0.0332355
M3XTF2	EXOC3L4		0.0509018	0.0329564
M3Y9J5	GID8		0.0548493	0.0323499
M3XNL1	COBLL1		0.0390327	0.0315221
M3XTV4	PTPN11		0.0443846	0.0311095
M3YBA5	WAPAL		0.0407478	0.0302785
M3XQW4			0.0658553	0.0297953
M3XQQ4	ETFB		0.0547929	0.0292276
M3Y368	HEXB		0.0555618	0.028759
M3YQX4	CPD		0.0256401	0.028314
M3YJU1	CD44		0.0340209	0.0282046
M3Y5M8	CDC37		0.0331737	0.0278676
M3Y2Q7	COL4A3BP		0.0268988	0.0268536
M3XV57	LAMB3		0.100387	0.0255782
M3XZW7	ZNF326		0.0521877	0.0255458
M3XRW9	ALG5		0.0194735	0.0253118
M3YBL4	ME2		0.040735	0.0251808
M3YI99	SLC25A4		0.0158711	0.0251719
M3YHY7	WWC2		0.0538179	0.0251376
M3XRI9	DOCK11		0.068865	0.0239232
M3YHI7	MCM7		0.085598	0.0233587
M3Y4F2	VPS28		0.012648	0.0230408
G9KKJ5	RBMX		0.0330961	0.022892
M3Z238	SRC		0.0321956	0.0227483
M3YBQ8	PHRF1		0.0273539	0.0225849
M3YR21	MTA2		0.127379	0.0224635
G9KNG9	SFXN3		0.0206479	0.0221049
M3Z1L9	ZMYND8		0.0280941	0.0219231
M3YT48	PTPRK		0.0175238	0.0215727
M3YA78	NAPRT1		0.0157343	0.0214748
M3Y305	CSDE1		0.031004	0.0200392
M3Z334	PPID		0.138253	0.0198034
M3Y134	NAP1L4		0.0255517	0.0195344
M3YQE7	RDH14		0.0167932	0.0192935
M3XQF0			0.0828195	0.0192057
M3YDH0	AMOTL2		0.0237581	0.0185884
M3YA47	CHMP2A		0.0200873	0.0181141
M3YRZ6	SRSF3		0.0204872	0.0178394
M3Y540	ATP8A1		0.0247592	0.0175336
G9L570			0.0243741	0.0172501
M3YP39	SLC27A4		0.0161641	0.0167974
M3YE34	NDUFV3		0.0189807	0.0165215
M3YQK6	MED8		0.00967826	0.0160249
M3YWD2	ANPEP		0.0164717	0.0158819
M3YL62	ATP1B3		0.0685	0.0157986
M3YVT8	NME1		0.0191119	0.0154673
M3XWV4	GOLGA5		0.0186875	0.0147057
M3YAD9	GSK3B		0.0488168	0.0139662
M3XUU0	TAOK3		0.0201038	0.0138232
M3Y0W0	HYOU1		0.0216531	0.0134583
M3YVV7	PPP1R8		0.0266453	0.0127252
M3Y0H6	GOLGB1		0.0172377	0.0126324
M3XPR0	SOD1		0.0134908	0.0108426
M3Y3M3	PPP1R13L		0.0105758	0.0106595
M3Y0J5	HCLS1		0.0229416	0.0104122
M3YU37	GBE1		0.0101293	0.0101859
M3YQU5	DAG1		0.0133127	0.00997225
M3Y5F9	THOP1		0.00940725	0.00928624
M3Y1F6	C2CD2L		0.0180381	0.00898997
M3Y745	MYO1F		0.0172913	0.00871404
M3XUI3	ACAA1		0.0197879	0.00870069
M3YD27	YLPM1		0.00968852	0.00857417
M3XVM4	TRA2B		0.00459665	0.00782331
M3YKL4	HERC4		0.0133877	0.00734393
M3YM05	CANT1		0.00864688	0.00612895
M3YDN6	H2AFZ		0.00224761	0.00575829
M3XMN3			0.00611121	0.00539207
M3XTT3	DOCK1		0.0246078	0.00530179
M3YMH1	USP9X		0.00655965	0.00529162
M3Y2L3	THBS3		0.00589466	0.00513649
M3Y852	ATP2B1		0.00425866	0.00473658
M3Y1B3	SCAMP1		0.0035782	0.00472323
M3YSL3	MACF1		0.011598	0.00467745
M3XX75	PSEN1		0.00369943	0.00411097
M3Y5G0	KHSRP		0.00486593	0.00317128
Q07E26	CAV2		0.004047	0.00294495
M3Y7B1	C8A		0.00331204	0.00285912
G9KE75			0.00388733	0.00213559
M3YE54	SRPRB		0.00112587	0.00148519
M3YP22	WDR81		0.00037094	0.000874201
M3XZ04	SAR1A		0.000215047	0.000475566
M3Y8Y2	SEPT7		0.000748412	0.000365575
M3YTM4	C9		0.00084902	-0.000502268
M3Z7H0			0.00210157	-0.000688553
M3YSJ7			0.00136537	-0.00101344
M3YBI3	UQCRB		0.00104994	-0.00102107
M3YF61	STRN		0.00118429	-0.00105731
M3YRW5	SLC9A3R1		0.00313344	-0.00278219
M3Z2Y2	UTRN		0.00815905	-0.00315094
M3YZQ6	CD9		0.000827338	-0.00337919
M3YNV3	KLC4		0.00707866	-0.00505447
M3Y6Q2	CDH1		0.00947939	-0.00625356
M3Z0H8	MYOF		0.0132781	-0.00687536
M3XQD0	SMARCC2		0.0123764	-0.00727081
M3XYN2	ANXA9		0.00836076	-0.00770887
M3XR86	ZC3H13		0.0143029	-0.00804011
M3XP87	CCDC93		0.00944873	-0.00847753
M3YTK3	MYO1D		0.0271821	-0.0099144
M3Y6C9	DSG2		0.0183636	-0.0101528
M3YWQ5	PITHD1		0.0107964	-0.0107708
M3XXS4	BROX		0.0289105	-0.0116933
M3XZR1	SNX12		0.00697444	-0.0133915
M3YF16	DNAJC13		0.0186921	-0.0140184
M3XMD5	TNKS1BP1		0.019075	-0.0150013
M3YVV3	NME2		0.0130236	-0.0152499
M3Y9Q9	AUP1		0.0146227	-0.0154406
M3YIV8	TOR1AIP2		0.061534	-0.0164814
M3Z222	BPI		0.0188815	-0.017217
M3YAX8	HMGN1		0.0301009	-0.0176627
M3Z1S0	STK4		0.0117756	-0.0178165
M3XVK9	PPM1F		0.0279819	-0.0179482
M3XZ06	ACO1		0.0263668	-0.0181535
M3YZF1	TKT		0.0358115	-0.0182597
M3YLB9	GAA		0.0217435	-0.0207806
M3Y3M4			0.0395476	-0.0215886
M3XS74	PSMB9		0.0064466	-0.0225258
M3XSM5			0.0958095	-0.0226186
M3XX22	SIPA1L1		0.0418479	-0.0230319
M3Y5Y2	PSMB10		0.0173474	-0.0232671
M3Y4S0	TMOD1		0.0416547	-0.0235316
M3YYZ0	RADIL		0.0568447	-0.0237897
M3XRH1	TNC		0.0249538	-0.0248674
M3YG63	PPFIBP2		0.00827938	-0.026221
M3Y7S8	ARFIP1		0.0436271	-0.0264467
M3Z0T8	SCAMP2		0.0234729	-0.0267226
M3Z668	TCEAL3		0.01963	-0.0274607
M3XS24	STARD13		0.0605987	-0.0279484
M3YCN3	PTCD3		0.0350926	-0.0282644
M3XTS2	WDR48		0.0379581	-0.0292555
M3Y3K7	CUL2		0.0218357	-0.0295213
M3Y678	MMP8		0.0348589	-0.0300833
M3Y8M5	SNX30		0.0741986	-0.0302595
M3YGB9			0.0248597	-0.0303688
M3XYW2	RSPRY1		0.0232867	-0.0311209
M3YLQ6	C17orf85		0.0555288	-0.0315253
M3Y9G9	EMC7		0.0862351	-0.0315564
M3YM19	ARHGAP17		0.0748361	-0.0324745
M3YN07	FNTA		0.00931953	-0.0324815
M3YZ71	DHX15		0.0642582	-0.0327702
M3YX63	POR		0.240642	-0.0332114
M3XZR0	ITPKB		0.0303712	-0.0332362
M3YMU1	ERGIC1		0.0334357	-0.0334981
M3YFU6	SF3B3		0.0556171	-0.0342833
M3YG81	MTHFD1L		0.0273156	-0.0348301
M3YUN9	YWHAZ		0.0582007	-0.0357488
M3YN65	MRVI1		0.0290722	-0.0360406
M3XQE4	RRBP1		0.0589227	-0.0362403
M3YAQ9	IVD		0.0157964	-0.0362962
M3YV70	MPO		0.034729	-0.0376225
M3Y6E1	RB1CC1		0.0230067	-0.0378132
M3XY12	TFRC		0.0455611	-0.038065
M3YYF6	FECH		0.0237021	-0.0388107
M3Y8V3	HSPD1		0.0677083	-0.0398165
M3YNI2	SVIL		0.0561771	-0.0421658
M3Z1K6	STAU1		0.0647478	-0.0421848
M3YKW9	EIF5B		0.135763	-0.0429554
M3YUZ5	TCEB2		0.0428751	-0.0440032
M3Y0E1	SH3GLB1		0.0922408	-0.0441119
M3YA81	CCDC132		0.178886	-0.0443586
M3YLN8	OSTF1		0.0244189	-0.0444221
M3YXR9	PITRM1		0.0529403	-0.0444857
M3Z296	EIF2S2		0.169751	-0.0452557
M3XZS5	COG2		0.0246499	-0.0453663
M3YMA2	GNAQ		0.0807362	-0.045756
M3Z1H4	ADNP		0.0312719	-0.0480455
M3Z0V9	PEAK1		0.285361	-0.0482229
M3YMF4	NUP214		0.0411066	-0.0482667
M3YHN4	KRT19		0.472503	-0.0486069
M3YMP8	HPRT1		0.108355	-0.050642
M3YJB4	PTER		0.0917303	-0.0512651
M3XY34	FNBP1L		0.0748919	-0.0517648
M3XMT2	SCAF11		0.0608025	-0.0518163
M3YFS1	DIS3		0.0430633	-0.0524534
M3XYA0	FYTTD1		0.222092	-0.0526257
M3YX79	EPS15L1		0.0898842	-0.0531705
M3YMG5	SFXN1		0.0574314	-0.0533969
M3YNX5	RBM10		0.0645483	-0.0536944
M3YYC8	TNRC6B		0.0450919	-0.0542628
M3YDF9	MOB1B		0.0405851	-0.0546233
M3Y1V0	STRN3		0.0684435	-0.0555979
M3YH86	CA2		0.0746518	-0.0558866
M3YXP6	CCT6A		0.0984587	-0.0558949
M3YQS3	GRIPAP1		0.100514	-0.056579
M3XW97	ARHGAP29		0.0544388	-0.0566858
M3YFG2	CENPV		0.139148	-0.057312
M3Y3B5	BTF3		0.0656184	-0.0574061
M3Y010	POLR2B		0.124954	-0.0578073
M3YPE6	HPCAL1		0.0245383	-0.0578372
M3YPX0	TRA2A		0.0736829	-0.0582199
M3YSZ8	FMNL3		0.150074	-0.0582244
M3YQX0	RPL12		0.0295278	-0.0584037
M3XWQ9	PDLIM2		0.111244	-0.0591799
M3YK33	RRP9		0.0850152	-0.0595818
M3XTT5	ARHGAP6		0.102665	-0.0596676
M3YG21	CNOT3		0.0450601	-0.0598437
M3YM11	MVP		0.130237	-0.0605596
M3XXX9	GIT2		0.148405	-0.060702
M3XWL2	SEC24C		0.100369	-0.0611095
M3YZX7	ATAD1		0.119594	-0.0617599
M3YDT3	PALM		0.145658	-0.0622908
M3YH27	USP25		0.0343706	-0.0625566
M3Y2Q6	TBCB		0.0792233	-0.0625629
M3XSP8	2610018G03Rik		0.0619294	-0.0633132
M3YAW3	HADHB		0.0701721	-0.0634047
M3YXP9	Ctage5		0.0573093	-0.063509
M3YQM7	HS1BP3		0.0604544	-0.0637843
G9L0F1	DYNLL2		0.0257924	-0.0643533
M3Z7N6	C17orf59		0.126023	-0.0645606
M3YUG0	PSMB3		0.023415	-0.0648053
M3XZ37	SEH1L		0.044907	-0.0652714
M3Z300	PPIL4		0.0760187	-0.0655079
M3YFU9	PPIP5K1		0.114406	-0.0657622
M3Z316	PHIP		0.0651486	-0.0658741
M3XQU1	COL6A2		0.120138	-0.0659383
M3YKT4	BIN1		0.11974	-0.0674648
M3Y5H0	SGTA		0.0452964	-0.067798
M3YFZ3	NUMA1		0.13587	-0.0680173
M3YXN0	ALDH4A1		0.0787517	-0.068264
M3YF09	MICAL1		0.0557344	-0.0684624
M3YJE2	BCKDK		0.104733	-0.0686824
M3YB73	PANK2		0.681628	-0.0703526
M3YYC9	TARDBP		0.0647877	-0.0706965
M3YZH0	COPS7A		0.114917	-0.0708879
M3XSC4	CLIP1		0.095414	-0.0714626
M3Z1N2	NCOA5		0.0551992	-0.0714696
M3Y7G1	DAB2IP		0.110845	-0.0718791
M3YKX1	TXNRD1		0.149754	-0.0723534
M3XXK3	LAMTOR5		0.107644	-0.0725314
M3Y7G5	PLEC		0.155368	-0.0743014
M3YVE8	PPP1R9B		0.250507	-0.0746689
M3Y9Y3	ZC3H18		0.167251	-0.075414
M3YMA1	MYO1B		0.111525	-0.0756321
M3Z362	RALA		0.12204	-0.0761363
M3XU89	GOLGA3		0.0983258	-0.0776819
M3YKP4	LMNB1		0.127775	-0.0790202
M3XQC9	SON		0.212679	-0.0798225
M3Y1Q8	ZC3HC1		0.0810621	-0.080012
M3YY19	DDI2		0.0676849	-0.0803928
M3YEX8	CDC34		0.110869	-0.0805302
M3Y3D1	VASP		0.114699	-0.0806904
M3YSL5	PRPF19		0.173217	-0.0809415
M3Y2U0	KANK2		0.175149	-0.080986
M3Z4Y1	SCO2		0.13999	-0.0813084
M3Y072	LMNA		0.133311	-0.0813649
M3YQP8	RBM22		0.171947	-0.0818456
M3YTR0	BCLAF1		0.132974	-0.0822404
M3Y4R1	TDRD7		0.064526	-0.0828692
M3YQK3	UBXN1		0.0758995	-0.0829067
M3Z746	RHOG		0.134418	-0.0830898
M3Z349	OSGEP		0.203426	-0.0831998
M3YEC3	HSD17B10		0.0574974	-0.0836252
M3YF18	RAB11FIP1		0.238769	-0.0838057
M3YHY3	DDAH2		0.100231	-0.0839602
M3YRT5	NDUFA4		0.0419213	-0.0846348
M3Z0V1	SIN3A		0.0914979	-0.0846799
M3XLS9	DRG2		0.284704	-0.0857226
M3YY94	USP6NL		0.123698	-0.0865765
M3Y2M4	FGA		0.27304	-0.0867844
M3XT23	TAPT1		0.111348	-0.0869808
M3Z2I8	MAD1L1		0.0857276	-0.0876198
M3Y5Q7	RAVER1		0.0630218	-0.0876414
M3XUT5	PLCD1		0.0717811	-0.0877069
M3YSY1	PRKAR1A		0.391993	-0.0878448
M3YNI0	DOCK2		0.113077	-0.088164
M3YWA4	CEP170		0.324383	-0.0882746
M3YIT7	PACS1		0.0570166	-0.0890948
M3YBZ3	PAPSS1		0.168563	-0.0901928
M3YGI1	RAD50		0.106763	-0.090861
M3YP06	USP11		0.12482	-0.090896
M3XZI1	GCDH		0.053426	-0.0921866
M3XSA3	ABLIM1		0.245493	-0.0922152
M3Z1Z1	PSMC4		0.276051	-0.0922311
M3YCK4	EFTUD2		0.149294	-0.0932986
M3Y910	TPM3		0.0662496	-0.0938161
M3XWQ4	DEF6		0.110415	-0.095096
M3XWC1	SART3		0.142225	-0.0952129
M3YAK8	ARHGAP27		0.461518	-0.0953102
M3XZ72	CIAPIN1		0.142492	-0.0967808
M3XYV1	PALD1		0.296961	-0.0978343
M3XMR0	MAP2K1		0.073905	-0.0990105
M3Z2V3	WASH4P		0.1977	-0.0990588
M3XQI3	PCNT		0.238684	-0.100281
M3XPQ5	Tbl1x		0.152466	-0.100478
M3XY10	DMTN		0.131957	-0.100595
M3YZB3	USP5		0.262219	-0.100935
M3XSE0	NHLRC2		0.258065	-0.104169
M3YAW0	AKAP9		0.144384	-0.104346
M3YV29	FYCO1		0.243297	-0.105181
M3YJ24	Pycard		0.311321	-0.106067
M3XRA5	COL6A1		0.234125	-0.106537
M3Z0W9	RUVBL1		0.109259	-0.106889
M3XQ19	RHBDD1		0.104715	-0.107697
M3YBW4	HADH		0.0443716	-0.108729
M3YJW8	DHX16		0.238469	-0.108917
M3YCR0	OTUD6B		0.100819	-0.108997
M3Z1D6	MDM1		0.0613733	-0.109619
M3Z2F4	TM9SF4		0.0601867	-0.110569
M3Y9T3	PSMC1		0.322724	-0.110645
M3Y1M1	CA9		0.153839	-0.111163
M3YX20	RHOT2		1.2167	-0.111647
M3Z2G3	SUN1		1.34108	-0.11184
M3Z3D4	DBNL		0.156397	-0.112302
M3Z3G6	DLD		0.180607	-0.112983
M3YBU8			0.177674	-0.11329
M3Z0W2	PSTPIP1		0.251334	-0.113359
M3XNB8	PPIB		0.141304	-0.113554
M3Y757	SNTB2		0.245977	-0.114042
M3Y5I5	ABCE1		0.17414	-0.114143
M3XMS2	ANO6		0.112595	-0.114421
M3YVJ9	SRSF4		0.115578	-0.114487
M3YTV1	AGO1		0.153184	-0.114727
M3YTR6	MAP3K5		0.119745	-0.1148
M3YUM2	RAI14		0.379295	-0.115438
M3Z0Y1	MCM2		0.0865989	-0.116076
M3Y105	SOD2		0.099366	-0.117271
M3YE03	ADH4		0.115956	-0.11728
M3XPP6	NUDT5		0.10099	-0.117735
M3XYJ3			0.473584	-0.119112
M3YXD2	DDOST		0.247536	-0.119136
M3YJF4	CTNNB1		0.133428	-0.119447
M3XTL2	BAK1		0.237568	-0.119567
M3Z1H1	NFATC2		0.105466	-0.120267
M3Z4Y5	KCTD12		0.134926	-0.12079
M3Z5A3	CPN2		0.444547	-0.12092
M3YN14	TUFM		0.791566	-0.121164
M3YF55	PICALM		0.303133	-0.12199
M3YLU3	CMPK1		0.143927	-0.122265
M3Y4U2	NCBP1		0.398243	-0.122928
M3Y1Y7	TLN1		0.705358	-0.123419
M3Y4P0	ATP6V0D1		0.256192	-0.123505
M3Y107	PRKCSH		0.372953	-0.123815
M3XVI6	RPS10		0.112361	-0.124048
M3Z0U0	MPI		0.0741933	-0.125561
M3Z305	PCMT1		0.0886807	-0.126008
M3YTH5	C7		0.111889	-0.126382
G9KM20	RTCA		0.156483	-0.127142
M3YGT1	CARKD		0.159282	-0.127182
M3YN05	ATXN2L		0.196126	-0.128027
M3XZX3	MTUS2		0.102396	-0.12821
M3YXX5	PSMA6		0.299067	-0.128235
M3YD34	AP2A2		0.262118	-0.128815
M3YZ31	CUL3		0.225199	-0.129126
G9KN57			0.360578	-0.129935
M3YHZ5	CDKN2AIP		0.18462	-0.130511
M3YGK4	C4b		0.469328	-0.130513
M3XUY5	SUSD2		0.0983407	-0.131083
M3Z5N9	EPM2AIP1		0.140212	-0.131599
M3Z2B0	PSMD8		0.0422988	-0.131742
M3XUP3	ARHGEF10		0.203583	-0.132083
M3YJZ2	NCF2		0.301939	-0.132323
M3XS02	HPGD		0.225859	-0.132359
M3YV20	PNPO		0.312978	-0.133191
M3XZ17			0.11372	-0.134422
M3Y3D5	NUDCD1		0.229266	-0.134768
M3YVE1	TRAF7		0.248712	-0.135068
M3Z0J2	ACTL6A		0.202878	-0.135811
M3YVI6	ACSF2		0.439709	-0.137514
M3YX12	Mtap		0.117271	-0.139427
M3Z258	EPB41L1		0.204031	-0.140108
M3YQI7	PQBP1		0.0779255	-0.140562
M3Y642	EIF3G		0.137682	-0.140873
M3Z2E4	MAPRE1		0.0731485	-0.141787
M3XLV6	ALDH3A2		0.197343	-0.141794
M3YVP1	Hdgfrp3		0.226005	-0.142881
M3Y012	STOML2		0.169368	-0.143147
M3YXK8	BGN		0.106844	-0.143194
M3XPY7	Gnb2l1		0.302653	-0.143254
M3XVQ3	PPP2R2A		0.329284	-0.143721
M3XQ80	PA2G4		0.468177	-0.143955
M3XV54	GIPC1		0.278886	-0.144296
M3XTM1	AP2M1		1.93936	-0.146168
M3YJ19	DOCK9		0.302505	-0.146172
M3XTE6	AP2A1		0.352879	-0.14646
M3YEC9	HUWE1		0.286946	-0.147034
M3Y3T3	PSME1		0.0873574	-0.147668
M3YEG6	DNAJB6		0.18582	-0.147742
M3Y0W8	MRPL18		0.120673	-0.147975
M3YAT6	GHITM		0.141362	-0.14798
M3YXW2	CROCC		0.882634	-0.148062
M3Y619			0.232387	-0.148424
M3Z1X6	PLCG1		0.462372	-0.148502
M3XRL5	MSRA		0.163598	-0.148892
M3YE64	TF		0.369356	-0.148932
M3YLB4	SYVN1		0.33212	-0.149167
M3Y8G1	GALNS		0.257297	-0.149365
M3XT39	PLXNB2		0.328985	-0.149634
M3YQA7	EVPL		0.316513	-0.150372
M3Y0L6	CDH11		0.400095	-0.150497
M3YDN0	PREP		0.987697	-0.150794
M3YYJ9			0.214656	-0.152629
M3YLT8	NUP133		0.400204	-0.153039
M3YXY8	ARFGAP3		0.164792	-0.153511
M3YQG0	THUMPD1		0.336713	-0.153602
M3YD72			0.811437	-0.156242
M3YW34	SLC9A1		0.292969	-0.156256
M3XQX4	SUCLA2		0.464503	-0.15631
M3XN52	ATP1B1		0.577589	-0.15664
M3XW73	VCL		1.88667	-0.156768
M3Y771	ARHGEF1		0.161152	-0.1579
M3XVL9			0.185112	-0.158147
M3YEL5	ACAD11		0.215406	-0.158641
G9KX46			0.259222	-0.159025
M3YHX1	DECR1		0.110737	-0.159613
M3YVL6	TSC2		0.379695	-0.159697
M3XVL2	MAPK1		0.485075	-0.16001
M3YWR0	Tceb3		0.356138	-0.160105
M3YMA3	RBFOX2		0.159025	-0.160323
M3XRC1	ATP1A1		0.489727	-0.162814
[truncated: 1,394 more rows]

## Sheet: FF2
Majority_protein_IDs	Gene_Name	Significant	-10LogPvalue	LogFC	Change
M3XQI7	STAG2	+	4.51749	5.94367	Up
M3Y5S0	GCC1	+	2.3114	4.74396	Up
M3Y4I9	Dhrs4	+	4.32116	4.19444	Up
M3YQX1	RECQL5	+	1.71169	4.05119	Up
M3YFF3	TRPV2	+	0.813239	3.92381	Up
M3YP26	KIDINS220	+	4.94968	3.78906	Up
M3Z1J4	KCNB1	+	0.613102	3.50391	Up
M3YW75	HDDC3	+	2.86443	3.41705	Up
M3YGD9	GABARAP	+	2.53733	3.30987	Up
M3YLQ6	C17orf85	+	0.739719	3.27667	Up
M3XMJ1	SPICE1	+	3.11341	3.20897	Up
M3YNZ2	RSAD2	+	2.36868	3.15794	Up
M3Z760	RPL23A	+	2.15826	3.08971	Up
M3XME1	Prg2	+	2.72725	3.00107	Up
M3XTL9	CRELD2	+	1.95778	2.83651	Up
M3XW54	RFC4	+	4.93702	2.78133	Up
M3XT75	IL4I1	+	2.77122	2.73152	Up
M3Z2R9	SLC4A1AP	+	0.960673	2.70948	Up
M3YX85	USP48	+	0.6512	2.70675	Up
M3YHD7	B2M	+	0.556573	2.70278	Up
M3Z3U9	SF3B5	+	1.12241	2.65739	Up
M3YGN3	DHX58	+	1.62915	2.61827	Up
M3YZ27	LIMS2	+	2.32594	2.53164	Up
M3YS38	RPL38	+	0.792663	2.5307	Up
M3Z1C0	PTPRB	+	1.50311	2.52947	Up
M3XU92			0.519747	2.50377
M3XRC8	GNG11	+	1.6429	2.44816	Up
M3YHI7	MCM7	+	1.62498	2.38107	Up
M3XQ04	LAS1L	+	3.19149	2.3332	Up
M3Z1K7	LDHA	+	0.648314	2.33085	Up
M3Z506	DSTN	+	4.29514	2.28218	Up
M3YDN6	H2AFZ	+	1.00661	2.26887	Up
F4YH64		+	1.30679	2.26631	Up
M3Y0I0	ACP2	+	1.68465	2.24663	Up
M3Y0Q0	RPS29	+	2.78872	2.23674	Up
M3Z404	DPM3	+	1.24627	2.19983	Up
M3YAC8	S100A4	+	2.34172	2.17084	Up
M3XTW0			0.474727	2.167
M3YIL8	YIF1A	+	1.85903	2.16367	Up
M3YPJ9	RTN3	+	1.17662	2.15991	Up
M3YP19	GTPBP1		0.351049	2.15952
M3Z8Z8	IFIT1	+	3.3542	2.15119	Up
M3YSM9	GJA1		0.610567	2.14058
M3YGI0	MBD2	+	1.09449	2.13799	Up
M3XQY7	ASNS	+	1.41666	2.13472	Up
M3XSD0	DIABLO	+	1.02692	2.12673	Up
G9KDJ2	NME4	+	0.731548	2.10634	Up
M3YJ24	Pycard	+	1.31718	2.10304	Up
M3YV96	EPX	+	4.58689	2.09628	Up
M3Z8R5		+	1.05005	2.09555	Up
M3Y535	LIPA	+	2.37248	2.08733	Up
M3YBK0	MX1	+	3.60741	2.07139	Up
M3YMU8		+	0.926757	2.02191	Up
M3XZE4	C9orf89	+	1.27037	2.01805	Up
M3XR78	SGCE	+	2.2662	1.97886	Up
M3YLG1	CWC15	+	2.76147	1.96632	Up
M3YQ29	GPNMB	+	0.72768	1.95903	Up
M3XVN3		+	0.976949	1.94901	Up
M3XSB0	AFAP1L2		0.675243	1.9473
M3XZG0	PTPLB	+	1.65259	1.9328	Up
M3XU21		+	0.809421	1.92964	Up
M3Z3V5	RNASE4		0.688141	1.9144
M3Y2F4	NT5C3A		0.692903	1.89042
M3YZP2	TAPBPL	+	1.93917	1.88898	Up
M3YU93	FBXL20	+	2.60886	1.86581	Up
M3YSM2	SDHC		0.651241	1.82106
M3YVU2	RPA2	+	0.912585	1.81873	Up
M3YH07	HLA-DQB1	+	4.76572	1.80931	Up
M3YDT5	LAMTOR3	+	0.784422	1.80614	Up
M3YE18	HLA-DRA	+	1.5202	1.80406	Up
M3XY26	DEGS1	+	1.36913	1.76059	Up
M3XSI0	TSFM	+	2.87082	1.7426	Up
M3Y1A4	RHOC		0.528503	1.73666
M3YAP7	SCARB2	+	1.27434	1.72945	Up
M3YDX4		+	1.33372	1.72415	Up
M3YPL6	UBA7	+	2.22472	1.72245	Up
M3Z3Z4	HIST2H2BE		0.39631	1.70755
M3Y606	NDUFA5	+	1.78239	1.69752	Up
M3YB39	GAR1	+	0.910984	1.65822	Up
M3YJ45	IKBIP	+	1.09729	1.64913	Up
M3Z5S4	SAMD9L	+	0.908096	1.64293	Up
P52114	PRNP	+	1.39154	1.62788	Up
M3XY69	ALG13		0.803852	1.62674
M3Z0X2	MGLL	+	1.89453	1.6257	Up
M3Y384	SMUG1		0.769003	1.62243
M3Y9S6	LOXL3	+	1.13542	1.60847	Up
M3XV65	HSD11B1		0.337416	1.60103
M3Z3N5	STEAP4	+	2.07997	1.59608	Up
M3Y790	IKBKAP		0.697635	1.5734
M3Z2I7	PSMG3		0.71955	1.564
M3YWN7	LPGAT1	+	4.55605	1.55683	Up
M3YE19	METAP1	+	1.44595	1.55338	Up
M3YV18	SCRN2		0.824516	1.5505
M3YX45	TMEM120A	+	1.97846	1.54659	Up
M3XTW4	OAS1	+	3.20897	1.54545	Up
M3YBC7	Dhfr	+	2.38345	1.53506	Up
M3Y585	NDC1	+	1.60654	1.52917	Up
M3Y463	RPL36	+	3.27429	1.52004	Up
M3YY84	PHF5A		0.817125	1.50899
M3YLQ3	SURF4	+	1.82967	1.50807	Up
M3XRW9	ALG5		0.842121	1.50619
M3YJC2	CHI3L1		0.745356	1.50328
M3YW97	VPS33B	+	1.17402	1.50308	Up
M3YF38	GPATCH11		0.43447	1.49763
M3Y5U4	SPTLC1	+	0.948273	1.49193	Up
M3Y2U9	SGCB		0.627831	1.48783
M3Z357	VPS41		0.805231	1.46799
M3YVB5	COIL	+	3.22609	1.46788	Up
M3YHS6	ENO3		0.578354	1.46206
M3YKE6	CCDC53	+	1.30192	1.45271	Up
M3XWH7		+	1.04387	1.45091	Up
M3Z600	ARMCX3		0.520875	1.44878
M3Y972	ACADL	+	1.63256	1.44171	Up
M3Y191	EMILIN2		0.935455	1.42227
M3XW24	OASL	+	3.75822	1.41508	Up
M3YLU7		+	2.39671	1.40009	Up
M3Z7F2	TUBA1A		0.275741	1.39891
M3XPA5	ORMDL2		0.662095	1.39736
M3Y6J2	SMC2		0.220326	1.39482
M3YGH0	TRIM21		0.720826	1.36959
M3YY22	NAGA		0.885201	1.36073
M3XNN7	SIRT5		1.04664	1.35704
M3YA04	INTS3		0.971739	1.35001
M3YNT9	CSNK1E		0.704066	1.34871
M3XQR9		+	1.77333	1.34787	Up
M3Y0S0	RPS25	+	1.95526	1.34269	Up
M3YRI6	SCIN		0.932393	1.33775
M3XRK2	MYO1A		0.738036	1.32502
M3YTI0	NLN		0.308161	1.31858
M3XNU4	NHP2	+	2.44055	1.31664	Up
M3Z7R1		+	1.35735	1.31587	Up
M3YN77	SPNS1		0.613264	1.31354
M3YY92	CELF2		0.504911	1.30097
M3YE26	PGM5	+	5.17142	1.28449	Up
M3XV21		+	1.55352	1.27918	Up
M3Y6K3	CTSZ	+	2.16339	1.27728	Up
M3Y4Q4	PSMA8		0.31562	1.27232
M3Z1J6	ZNFX1	+	1.62565	1.27131	Up
M3XYC2	GRWD1	+	1.41653	1.27058	Up
M3YMR5	KIRREL		1.00748	1.26639
M3YP22	WDR81		0.931141	1.26566
M3Z392	UPP1	+	2.18483	1.26403	Up
G9KRT1			0.514983	1.25697
M3Y533	IFIT2	+	4.73981	1.25094	Up
M3YCW2	BDH2	+	1.75428	1.24559	Up
M3XSB1	FHL1	+	2.99572	1.24434	Up
M3Y7M4	ERH		0.858481	1.23673
M3YND4	SLC9A7		0.921925	1.23642
M3YRS3	MTCH1		0.517513	1.2355
M3XXU9	COL4A5		0.534759	1.22835
M3XZ25	H2AFY2		0.933479	1.22773
M3YE50	ALOX5	+	4.19345	1.22769	Up
M3Y1W0	CES3		0.714522	1.22486
M3XUG5	COL21A1		0.33256	1.2173
M3YHE7	FHL2		0.57237	1.20636
M3YN20	UQCRH		0.959772	1.20393
M3YLA2	SGSH	+	1.83187	1.19954	Up
M3Z006	LOXL4		0.895265	1.19899
M3Z5Y6	RRAGA	+	1.57151	1.19809	Up
M3YMV8	LGALS8	+	2.19016	1.19322	Up
M3YV36	KPNA6		0.542662	1.18443
M3YW50			1.24475	1.18148
M3YX33	CDC42		0.696023	1.17927
M3YQV3			0.642385	1.17264
M3Z3F8	EPDR1	+	4.14981	1.17199	Up
M3XMK0			0.581931	1.17124
M3YP84	APOBEC3H		0.872273	1.17123
M3YG40	ITPR2	+	1.85825	1.17117	Up
M3Z0U3	CNBP	+	1.7136	1.16793	Up
M3YWJ8	ISG20	+	3.16399	1.16224	Up
M3XRP2	DGKH	+	1.59505	1.16177	Up
M3YET1	RPL27		0.840184	1.15969
M3Y4F5	FLNC	+	4.61832	1.15301	Up
M3YDC3	ELANE		0.469246	1.15118
M3Z0L3	NPTN	+	1.53434	1.1506	Up
M3Z2P0	ASAH1	+	1.99278	1.14056	Up
M3XXI6	MGST3		0.505495	1.1383
M3YET6	AGPAT3		0.743102	1.13559
M3Z8Z9	IFIT3	+	5.18085	1.12985	Up
M3Y391	Mdp1	+	2.00228	1.12818	Up
M3Y5N7	TYK2		0.358736	1.12492
M3Y779	HLA-DQB1	+	3.72082	1.12048	Up
M3XNF2	DAPK2		0.680166	1.11874
M3Y8D3	HSPBP1		1.35228	1.11818
M3XRR7	MTMR9		1.60282	1.11703
M3Z093	RPL22L1		0.600887	1.11178
M3YJ17	UBAC2		0.542234	1.10523
M3Y4X7	ANP32B	+	3.52428	1.10328	Up
M3Z5G5			0.932558	1.10302
M3Z029	RRP12		0.815696	1.09655
M3Z4C2	Bola2		0.580795	1.09597
M3YC56	MCM3		0.72859	1.09453
M3XN39			0.334775	1.09164
M3Y0G5	Man2b1		1.66103	1.08384
M3Y5K9	FBP1	+	4.39271	1.08184	Up
M3YHD0	UXS1		1.00161	1.0778
M3YD91	TSPAN9		0.388528	1.06983
M3Y3I6	HLA-DQA1	+	2.6862	1.06511	Up
M3YYM7	BCS1L		1.57979	1.06382
M3Z7W8		+	1.97986	1.05995	Up
M3Y8I8	RER1		0.55361	1.05382
M3YW14	LAMTOR4		0.805928	1.05049
M3YL45	Gm10020	+	2.05345	1.0504	Up
M3YNY0	CMPK2	+	3.35226	1.04884	Up
M3YBY1	CLPTM1L		0.629476	1.04756
M3YK56			1.86167	1.04708
M3Z240	RPN2	+	4.11749	1.0448	Up
M3XZL6	CTSS	+	2.7202	1.04354	Up
G9L086			1.7615	1.03758
M3YIF0	UFSP2		0.899778	1.03538
M3Y710	PTGS1	+	3.3842	1.02655	Up
M3Y9E9	EMC4		0.812158	1.02382
M3XVA3	TRAF3IP3		0.789691	1.02316
M3Y956	Ndufc2		0.926469	1.02315
M3Y3I5	TBC1D1		1.61853	1.02304
M3XS97	NAPSA		2.10163	1.02192
M3XYQ5	CEPT1	+	2.41367	1.01692	Up
M3Y975	CETN3		0.395698	1.01423
M3YLX9	CYBB	+	3.55523	1.01385	Up
M3XLQ9	TMEM11		0.778771	1.01233
M3Y759			1.24357	1.01058
M3XN43	PRPF4B		1.62306	1.00905
M3YIV1	TGFB1I1	+	2.86621	1.00763	Up
M3Z018	ARL8B		0.62817	1.00646
M3XND0	TXNDC5	+	3.99254	1.00245	Up
M3YWE8	MRPL48	+	3.29981	0.997523	Up
M3Y2D7	NOL3		0.933419	0.99692
M3YHJ8	RABGGTB		1.56163	0.990072
M3YRZ6	SRSF3		0.887534	0.988733
M3YXN1	Rabgef1		0.51679	0.988062
M3XS76			1.48937	0.987768
M3XVC4	RPLP0		2.36356	0.983721
M3YMB6	PPP4C		1.71689	0.980348
M3XTT4	GRAMD4		2.24043	0.979883
M3YQ49	HSCB		0.647234	0.976702
M3YUK1	NELFB		0.588797	0.976472
M3XNX7	PPIG		0.924794	0.97537
M3YHE8	PLD2		0.858639	0.969165
M3YBR1	ESRP1		0.695222	0.966218
M3YUX3	CDH6		0.282467	0.965634
M3Y4J8	ARHGAP25		0.592705	0.96522
M3Y561	ACTA2	+	3.2886	0.96471	Up
M3XZM0	ALOX5AP		0.247279	0.964355
M3YT30	GNB1		0.865013	0.959144
M3Y3B5	BTF3		1.20462	0.953825
M3Y496	Ndufa11		2.43886	0.94934
M3YR86	RPL35		1.49383	0.948641
M3YPV4	PTGES2		1.94328	0.947072
M3YY20	NDUFA6		0.99726	0.944327
M3YAC2	HK2		2.48955	0.94108
M3YX93	ALPL		3.13614	0.934694
M3YJG8	FMOD		0.633505	0.931746
M3Z2U2	KPNA3		1.13248	0.928332
M3YXE6	Vamp7		2.50273	0.924344
M3XQJ6	Dstn		1.86054	0.923265
M3YMC1	TXN2		0.602209	0.921931
M3YIW3	ITGAD		2.16718	0.921346
M3Y1S0	UBE2H		0.480583	0.920711
M3YNH2	PPIC		1.1661	0.920188
M3XXI9	SLC25A1		2.20501	0.918329
M3YMC4	MAN2A1		1.9904	0.916368
M3YYT0	SERPINB8	+	4.11722	0.914412	Up
M3XQE2	NDUFB9		1.34402	0.91303
M3XXG3			0.438825	0.912762
M3YZI4	UQCRC2		0.784551	0.912025
M3XSS0	Ahnak2		0.730587	0.907802
M3XVS7	SNRPC		0.696803	0.907683
M3Y3D8	TYROBP		1.3264	0.907396
M3Y8J7	DDX60		2.01484	0.904067
M3YE54	SRPRB		2.40956	0.90328
M3YIZ8	TRIM72		2.62049	0.902917
M3Y2V8	ITGA5		2.91962	0.899839
M3Y5U0	STX16		0.562334	0.896232
M3Z0R5	SEMA7A		1.26237	0.895013
M3YS24	UFC1		2.03037	0.894901
M3YFU4	PDCD6		1.0063	0.890942
M3YFQ1	RDH10		0.848996	0.8903
M3YQS4	CD74		1.45693	0.889926
M3YND7	TCN2		0.298381	0.889502
M3Z7E6			1.49237	0.888648
M3YBU6	RPL34		2.75963	0.888553
G9L1E8			2.57969	0.885332
M3YFX1	POFUT2		0.774074	0.880576
M3YYE9			0.416016	0.880494
M3YFR3	SBSPON		1.13184	0.879909
M3YYK6	BUD31		1.13865	0.879098
M3YDG8	ATP6AP1		1.81394	0.873357
M3YCS3	CDH13		2.45191	0.871511
M3YQT4	NXN		0.737223	0.864187
M3Z347	TMEM55B		0.615778	0.86372
M3YVI5	LRRC59		3.42597	0.862869
M3YJF6	CHIT1		1.92601	0.862778
M3XV02	YY1		1.38176	0.862504
M3YR16	MAPKAP1		0.578669	0.859653
M3XV44	ITFG1		0.531261	0.859329
M3Z174	DPP7		2.32287	0.859002
M3XP66	CD63		1.75849	0.858613
M3YH35	ERLEC1		3.52854	0.857779
M3XY61	ZNF259		1.15854	0.856253
M3XYS4	FAM192A		2.20431	0.855924
G9KMY0			0.364488	0.853423
M3Y2J5	HINT2		2.32521	0.851355
M3YHJ1	RMDN1		0.909445	0.848317
M3YE13			3.8602	0.846284
M3YS72	COG1		2.05818	0.845691
M3YVF2	TBC1D2B		0.302974	0.845606
M3Z1Z7	TIMM50		1.75862	0.844213
M3YLH0	YME1L1		1.87071	0.844053
M3YEZ3			1.42972	0.841843
M3Z3Z5	HIST2H4A		1.87232	0.841279
M3XTF0	LAMP3		2.02693	0.84087
M3Y7Y6	LGMN		2.22761	0.840831
M3YW96	IFI30		1.98148	0.836257
M3Z610	RPL30		1.32474	0.834507
M3Z8J1			0.368798	0.833753
M3YY37	TMEM51		0.817443	0.831182
M3YJE5	NPL		0.299903	0.830503
M3YDY6	FXN		0.543375	0.827509
M3YLF4	PRR14		0.825186	0.827066
M3YL39	NDUFAB1		2.38195	0.825944
M3YQM1	ELOVL1		2.03713	0.822221
M3XRG2	HSD17B6		1.55547	0.821915
M3XZD3	B3GALTL		1.7983	0.820736
M3YUX0	THOC6		2.12886	0.819906
M3XWT1	KIF5C		0.270397	0.81957
M3XQ55	MGAT1		1.27456	0.816399
M3YV90	Abca17		2.96598	0.81505
M3YJ07	TM9SF2		3.12781	0.813983
M3YF89	E030002O03Rik		2.86582	0.812335
M3Z3Z6	RPL30		0.681073	0.812143
M3Y2X7			1.78768	0.811977
M3YYW2	DES		2.90925	0.811231
M3Y028	DARS2		0.529323	0.809755
M3YLW9	HMOX1		1.71813	0.804998
M3XU24	RPL13A		1.77952	0.803139
M3Y9Q7			1.41571	0.800777
M3Z3N1	SLC25A40		1.47026	0.799903
M3YBD9	MX2		2.17891	0.797829
M3YIK0	AGPAT2		0.226444	0.796077
M3Y9U9	AQR		0.551808	0.794809
M3Y1S3	ATG16L1		0.917276	0.794174
M3YJ33	SLC25A10		1.2075	0.79392
M3Z1I3	UBE2V1		0.282792	0.793746
M3YTG3	FKBP11		2.6133	0.793683
M3YWM8	Srsf10		1.39803	0.792512
M3XQU2	PHGDH		1.17498	0.791419
M3Z1B8	TSPAN8		1.16305	0.790935
M3YH27	USP25		0.502739	0.787991
M3XMG1	UBE2L6		0.48903	0.787851
M3YNG4	ANO10		2.90838	0.787455
M3YWV3	FIS1		0.949624	0.787174
M3XW62	FDX1		0.221201	0.786468
M3YYT5	TMX3		0.822422	0.780053
M3YBF2			0.255653	0.778741
M3YEC0	SEC63		1.89205	0.777018
M3YZB4	GLT8D1		0.70316	0.774594
M3YWX5	RSF1		0.845078	0.774535
M3XM12	PRDX4		1.59062	0.771787
M3YSC6	PPIE		0.318076	0.77035
M3Y030	LRRC8C		0.718351	0.769743
M3YHB8	CSRP1		1.54991	0.769412
M3YKU5	GPM6A		0.396946	0.76882
M3YA06	Arf2		0.607591	0.767632
M3Y4F8	CNRIP1		0.295557	0.76358
M3YK90	C3orf58		0.561516	0.762807
M3Y0E9	NCL		0.201895	0.758313
M3XUI2	ACAA1		2.56005	0.755187
M3Z291	MAP1LC3A		0.771072	0.752724
M3Z1V4	JPH2		1.3076	0.752227
M3YV91	ABCA3		2.79434	0.750099
M3YP99	CCDC115		1.48223	0.749726
M3XXP5			1.95997	0.748318
M3YBD8			0.440613	0.747759
M3YQZ4	MYH11		4.03924	0.747686
M3XWS7	HSD17B14		0.398443	0.744691
M3XT01	DNAJC10		3.50703	0.742675
M3YZX7	ATAD1		1.39369	0.742348
M3Y0U2	TRAPPC4		0.557808	0.739858
M3XP54	Bloc1s1		0.374627	0.739124
M3XS65	Tap2		0.688668	0.738874
M3Z6Z6	RHOB		0.606333	0.738813
M3XYI7	CD109		3.55198	0.738282
G9KM92			1.08722	0.736939
M3Z693	RPL27A		1.84687	0.736251
M3XZN3	DLG3		0.305564	0.73562
M3XRA9	COG3		0.718623	0.734819
M3YIY6	ITGAM		1.00272	0.734777
M3YDC0	NPC2		2.32633	0.734687
M3Y105	SOD2		1.60529	0.734144
M3YMN5	EXOSC2		0.538414	0.732499
G9KDK3	NNMT		0.233737	0.731554
M3XT26	SPARCL1		0.503928	0.731033
M3XXW5	REXO2		0.918814	0.729408
M3YVJ9	SRSF4		0.573851	0.726267
M3XW22	FTL		1.15102	0.725631
M3XX73	ADRBK1		0.297922	0.725417
M3XSC8	OS9		0.68674	0.721423
M3XTR3	PTPRE		0.548638	0.719026
M3Y2V4	POLR2I		0.470247	0.717962
M3YG81	MTHFD1L		1.43249	0.716181
M3YTR4			1.15403	0.715944
M3YYQ3	FAM134A		0.617569	0.712597
G9KG15			0.87897	0.711794
M3Z1C9	LYZ		3.13833	0.707921
M3XSH3	ACSL5		3.13647	0.707159
M3Z1N8	CTSA		1.33076	0.706119
M3Z0X0	SEC61A1		2.58126	0.705215
M3Y7A5	OXA1L		1.34118	0.702284
M3XQ41	DTNA		2.20589	0.698109
M3YWQ0			0.631849	0.697227
M3Z2A0	PXMP4		0.302344	0.69586
M3Y9Q0	RPS23		1.75279	0.695533
M3YK71	ARL1		0.904102	0.695171
M3YKN9	BCL7C		0.985326	0.694644
M3YCP6	Mlycd		0.723797	0.693887
M3YCH6	SFTPB		3.62109	0.693689
M3YTI8	C17orf75		0.646821	0.693612
M3YJN9	PLBD1		1.52369	0.693474
M3YNI0	DOCK2		1.9939	0.693253
M3YVG2	CTSH		2.9004	0.689164
M3Z0D2	PLD1		0.772194	0.688589
M3YB38	SEL1L		2.22887	0.688568
M3Y0Z6	WTAP		0.517523	0.687506
M3YJ46	FIBP		0.401007	0.686577
M3YH73	LIMS1		1.81764	0.685602
M3XNE4	XPO4		0.468946	0.68533
M3Y4Q0			1.06235	0.685141
M3YBM9	VIPAS39		0.70541	0.683798
M3XM86	DTYMK		0.729167	0.679998
M3YDQ0	ATG5		0.662362	0.679527
M3Z0L8	PLXND1		0.459853	0.679225
M3YSY4	WIPI1		0.933294	0.678802
M3YS44	ZMPSTE24		1.28545	0.677376
M3Y0Z2	RPRD2		1.20194	0.676986
M3XYQ1	TCIRG1		1.99759	0.675688
M3XMU3			1.29132	0.675515
M3YBE0	NAAA		2.42998	0.674281
M3YCN0	Ndufa9		2.68303	0.671892
M3YBJ9	SIGLEC1		2.87133	0.670823
M3XMN3			2.23179	0.668822
M3YM01	GLS		3.20733	0.668589
M3XZW1	SLC7A1		1.28107	0.665605
M3Z0P6	PML		2.78178	0.664139
M3Z0C3	JAGN1		0.360702	0.663621
M3XSR7	BST1		1.57728	0.66254
M3Y361	AGPAT6		0.674652	0.662359
M3XP56	ZAK		0.666128	0.66117
M3YXD2	DDOST		3.44113	0.66069
M3Z5N9	EPM2AIP1		0.513739	0.660053
M3YYG6	SEC11C		1.45065	0.656158
M3YJK2	QSOX2		0.721388	0.656153
M3YLR4	SLC40A1		1.12069	0.655221
M3XZD2			0.342426	0.652056
M3Z2R4	PPP1CB		0.965087	0.651548
M3Y5T2	NUTF2		0.306433	0.650509
M3XLZ1	SLC25A24		2.8867	0.64653
M3YUP1			3.62012	0.646379
M3Z4M6	Cbx3		0.628817	0.646285
M3Y523	STT3A		3.90487	0.645786
M3YLK4	ITGAL		2.0236	0.644849
M3YM97	APOL5		1.78908	0.644309
M3XMN1	SUMO1		0.275947	0.644087
M3Z801	RPS7		1.48425	0.642442
M3XWD7	TMEM119		0.356705	0.642209
M3XYR7	SIDT2		1.02657	0.640858
M3XS69	TAP1		1.28638	0.63903
M3Z269	EIF3K		0.958615	0.637676
M3XV34			1.35615	0.635391
G9KG23	PEX11B		2.35896	0.632644
M3YDI2	CD68		0.379053	0.632497
M3YFL6	FAM134C		3.70464	0.630215
M3Y0K8	DHCR7		2.99386	0.629066
M3Y320	USP46		1.43037	0.627851
M3Y994	IGHE		0.406299	0.627741
M3YKB1	FBN1		1.95155	0.625985
M3YCP8	MRAS		0.865784	0.625473
M3Y3R9	RPL8		2.86422	0.624925
M3YDZ3			1.56405	0.624626
M3YTH2	ABAT		1.80346	0.619872
M3YMB5	PSAT1		1.53055	0.617921
M3YWD2	ANPEP		1.86756	0.617732
M3YU14	CCDC51		0.495808	0.617682
M3Z3B4	MYO1G		0.741252	0.617112
M3YCM0	WDFY4		1.74596	0.617094
M3YSF7	VWA1		3.65935	0.61645
M3XW14	GNAI3		2.08884	0.616152
M3Y091	Gbp5		3.03364	0.614178
M3YJY3	RPL29		1.0945	0.613931
M3XM88	D2HGDH		1.9425	0.612014
M3YVY2	FMO2		3.79288	0.611046
M3YFZ8	NAGLU		2.41855	0.610587
M3Z255	MYL9		0.941108	0.610001
M3XTR7	GORASP1		0.545179	0.6085
M3YHE0	PIGK		2.43607	0.60833
M3YVH0			0.875923	0.608287
M3Y9Y6	DAZAP1		0.379655	0.607917
M3Y548	RAE1		1.14929	0.607346
M3YJE4	MSR1		0.627717	0.607192
M3XNW6	TMED7		2.41452	0.605759
M3YZM6	GAPDH		2.10863	0.605197
M3XV96	EHHADH		1.71587	0.604831
M3YPD3	HECTD3		1.01373	0.604418
M3YEW6	LAMP1		1.86823	0.601014
M3YSJ9	PAIP1		0.246624	0.600951
M3Y3C4	ENY2		0.922668	0.600104
M3YVI1	SNRNP40		1.17599	0.599424
M3YZA2	PTPN6		1.88377	0.598065
M3YSP7	C5orf51		1.47034	0.593243
M3Y4F3	COX6B1		2.12767	0.592899
M3YHX4	C17orf62		0.301557	0.592388
M3YYL3	SERPINB5		0.987933	0.590502
M3XRW2	CTSB		1.35423	0.58858
M3YME0	SLC35B2		3.36934	0.588154
M3YZK6	ARF4		0.758997	0.586983
M3YAL9	POGLUT1		2.67467	0.585919
M3YVH6	FAH		1.92086	0.585672
M3YMY4	SH3BP1		2.22391	0.58488
M3XYF4	APOA1BP		0.56503	0.584477
M3XS67	PSMB8		1.01468	0.584256
M3Y6X4	SHARPIN		0.433582	0.584066
M3XRM5	YTHDC1		0.45989	0.582934
M3YL01	OXSM		1.04072	0.582872
M3YGV3	MFAP1		1.82821	0.582392
M3XYC7	PSAP		1.34181	0.582343
M3XZK4	SP100		1.99501	0.580987
M3Y166	BC026585		1.28424	0.580958
M3YE03	ADH4		2.69281	0.580689
M3YER0	PIGR		2.93977	0.577119
M3XWP7			0.410684	0.576302
M3YKY8	RNF213		4.41043	0.575874
M3XU20	RPS11		1.46204	0.573793
M3YDG6	ACOXL		2.753	0.573298
M3YHC1	LSM2		0.979037	0.573055
M3Y433	C19orf70		1.42162	0.571874
M3XTH4	PRMT1		2.31714	0.569386
M3Y068	KPNA1		1.51348	0.569323
M3YVT6	NDUFB10		0.714882	0.569085
M3YWC0	IDH2		1.66414	0.568565
M3XWX5	CRYAB		0.772855	0.568325
M3XU17	FCGRT		1.615	0.5667
M3YH58	IFI44		1.35805	0.566581
M3YGX2	CLEC10A		1.86311	0.565964
M3YH02			2.02389	0.565228
M3YGI1	RAD50		1.14563	0.565142
M3XSX1	ABCG2		1.25224	0.562915
M3XNJ1	RPS27L		0.577889	0.562522
M3XY39	BC021614		1.1652	0.56013
M3Z3P2			0.663166	0.559837
M3Z1N2	NCOA5		0.499491	0.559693
M3YDN2	SMC5		0.572965	0.558916
M3XQS3	RPA3		1.18731	0.557684
M3Z309	TMEM30A		1.41186	0.55706
M3YZ59	SLC34A2		1.35579	0.556494
M3XRC3	TPT1		1.19056	0.554987
M3Z0V3	SNX33		0.682834	0.554868
M3YYZ2	FOXK1		0.30659	0.553207
M3Y8Q9	PRKCZ		0.479566	0.552138
M3XX56	SMPD4		0.762073	0.551966
M3YWG7	RPL18A		2.52044	0.551102
M3Y2B1	THY1		1.61048	0.550809
M3XQU1	COL6A2		2.81586	0.550547
M3YLV1	ABCB10		0.572482	0.549316
M3XPB1	ZRANB2		0.212388	0.547877
M3Z8S9	Rps12-ps3		2.5067	0.547571
M3YCW0	PLCG2		0.890333	0.546548
M3YAA4	SRP14		2.74333	0.544828
M3YQZ8	B3GAT3		0.453648	0.54438
M3XVM4	TRA2B		1.02684	0.544212
M3XRA5	COL6A1		3.59355	0.543677
M3Z659			0.310885	0.543587
M3YM79	STAT1		4.09567	0.543022
M3Z4Y0	CYCS		1.02462	0.542962
M3YP73	FKBP2		2.08286	0.541499
M3XP30	HSD17B4		3.19723	0.540683
M3Y882	SMYD5		0.952235	0.540592
M3XVL2	MAPK1		0.675055	0.540272
M3YQ27	GEMIN5		1.51546	0.539799
M3Y1X0	CD81		1.99016	0.539178
M3YWN0	HMGCL		0.766772	0.539099
M3XYX8	RNMT		1.0557	0.53882
M3XMU5	CYP20A1		0.484154	0.538674
M3XUH0	OAT		2.81006	0.538376
M3YKI8	PLXDC2		0.42193	0.537681
M3XZ86	LNPEP		1.24202	0.53765
M3XRF5	TSC22D1		0.484797	0.537533
M3Y6C5	CTSV		0.954727	0.537155
M3Z5Y3			1.08535	0.537022
M3YJC4	RNASEL		0.447698	0.535998
M3Y4N6	Casp4		2.33146	0.535878
M3XVX6	SNRNP70		3.35332	0.535188
M3Y3Q4	COL6A5		4.72228	0.534986
M3YDK1	PREB		0.589672	0.534519
M3XR68	PPP1R9A		0.595016	0.534259
M3YQX0	RPL12		1.75061	0.53388
M3YJC7	CD59		1.41972	0.533868
M3YGV0	HYPK		0.427859	0.533121
M3YCH1	CD151		1.89506	0.532822
M3YK30	DNAJC3		1.24913	0.531878
M3Z3H0	BCAP29		1.1042	0.530763
M3XMB5	Anp32a		1.7808	0.530462
M3Y718	CYC1		1.49753	0.530092
M3YPK6	ATL3		1.64435	0.528835
M3YG62	RPS9		2.2737	0.5288
M3Y491	PCNA		1.19198	0.528493
M3YMN1	RAC2		1.95235	0.527531
M3XZ14	CALR		3.3559	0.527318
M3YC48	NPNT		1.94563	0.52684
M3YBJ4	SPTLC2		3.9033	0.526071
M3Y1M5	NAE1		2.42584	0.525778
M3Z0X6	ETFA		2.88339	0.525599
M3XZR8	AGPAT4		1.76226	0.52514
M3YXM0	EMC1		2.91036	0.524239
M3Y3Y6	CTSD		0.995055	0.52408
M3YVI4	PUM1		1.08794	0.523064
M3YB69	EMC8		0.782226	0.522677
G9KGY2			0.687796	0.522395
M3Y9J6	SLC25A35		0.461439	0.522319
M3XVI6	RPS10		0.918594	0.522171
M3YFT7	ITGB2		2.31093	0.521962
M3Y5J2	COL15A1		1.28461	0.521313
M3YAB8	S100A16		0.702536	0.521123
M3XTF6	TAPBP		2.10817	0.521089
M3XP52	DDX18		0.298124	0.521077
M3YW42	FES		3.03956	0.520981
M3XQC0	ESYT1		3.94538	0.520389
M3YP92	UQCR10		0.126655	0.51962
M3YI99	SLC25A4		1.98867	0.51874
M3XU57	PLBD2		1.52526	0.518474
M3XX29			2.17148	0.518009
M3XQ51	SLC25A6		1.28459	0.517852
M3Y6I3	PLA2G15		1.15005	0.517166
M3YLB4	SYVN1		0.960284	0.515086
M3XY56	NDUFV1		3.05775	0.51486
M3Y127	COPG2		1.38835	0.514333
M3XYL5	SGPL1		0.826361	0.512681
M3XN62	CLPX		0.361383	0.512187
M3Y3A3	CLTA		2.21915	0.512056
M3YL94	RPL31		2.54316	0.511382
M3XSU6			1.57267	0.510586
M3Z0K6	MARCH5		0.37986	0.509752
M3Y445	CLPTM1		1.28412	0.509148
M3XX83	NCLN		1.90083	0.509072
M3YDQ8	IL1RN		0.232824	0.507981
M3XMU9	RPAP3		0.424824	0.50785
M3Y9G9	EMC7		1.11752	0.507521
M3Z0W3	RPN1		2.81737	0.503614
M3YF23	SMPD2		1.3569	0.50248
M3Y7K8	Ggta1		0.613695	0.50206
M3XY12	TFRC		1.74579	0.5016
M3YSB5	FCER1G		2.03337	0.501278
M3YGD0	CLDN7		0.358352	0.499753
M3Y1Z9	ERO1L		2.20097	0.49972
M3XXD6	BDH1		1.94069	0.498643
M3YSL5	PRPF19		2.31002	0.498429
M3Z2P1	PCM1		1.0826	0.49814
M3YE44	GCSH		1.83489	0.496737
M3YBG1	USP10		0.755746	0.495717
M3XNG9	SGCG		1.1245	0.495332
M3XMR9	RIF1		0.362977	0.4947
M3YIR2	EIF3M		0.759153	0.493828
M3YTI4	HNRNPDL		1.51783	0.493757
M3XUY5	SUSD2		1.00469	0.492841
M3YI95	TRIO		0.585087	0.491985
M3YSM1	MPZ		0.522487	0.491049
M3YZF8	CHDH		1.90031	0.490287
M3XTC8	DMD		2.87351	0.490131
M3Z151	SMARCA1		2.73842	0.490105
M3YJ44	LCMT1		0.316929	0.489901
M3YSZ2	TMBIM6		0.793698	0.489669
M3Z2A9	SNTA1		0.882922	0.48961
M3YRU1	CD48		1.08316	0.489477
M3YJN8	RELA		0.286219	0.488168
M3Y845	TRIM26		0.604823	0.487004
M3Z035	TM9SF3		2.82331	0.486689
M3YVV3	NME2		0.335953	0.485938
M3YFX0	Ckmt1		4.07686	0.485694
M3YGT0	TRAM1		0.937714	0.485674
M3Y1E6	CAP2		2.26513	0.48533
M3Y676	ACOT7		1.9379	0.484868
M3XWL8	BIN3		0.703062	0.484718
M3Z2G2	HEATR2		0.451596	0.484605
M3XSC2	ABCB7		0.93074	0.483412
M3YY79	PLOD1		1.01181	0.482654
M3XSR6	ATP2A2		3.13135	0.481985
M3YJB6	SNX32		0.231812	0.48103
M3XP09	TXNIP		0.205868	0.480628
M3YQI4	ANXA6		4.64059	0.479411
M3Y1V3	ANP32E		1.4984	0.478798
M3Z4K3	PLEKHF2		0.317838	0.47666
M3YGB0	UQCRQ		2.16136	0.476215
M3Y294	GNPAT		0.76154	0.474881
M3YWS1	BST2		2.89852	0.472975
M3YL92	LMAN2		1.74851	0.472115
M3YIC2	FASN		3.16583	0.470253
M3XM74	RAB2B		0.746196	0.469505
M3YP58	CPSF3		0.63814	0.469389
M3YXZ8	HSPB7		1.21205	0.469378
M3XNJ5			1.2974	0.468606
M3YVI6	ACSF2		1.37203	0.468023
M3XR36	HACL1		1.134	0.468005
M3XXZ5	ACSL4		1.59229	0.467631
G9KKJ5	RBMX		1.87979	0.466078
M3XUW1	ITGA9		1.0778	0.466002
M3YPB5	RPL3		2.1929	0.465816
M3YE55	VPS39		0.688309	0.465433
M3Y570	PDIA4		3.34647	0.464951
M3XXK8			1.64743	0.463895
M3Y4P0	ATP6V0D1		1.0862	0.46283
M3Z2I2	INTS1		1.35881	0.461624
M3YH22	PDLIM4		0.639973	0.461465
M3YQ19	PDIA6		1.60553	0.459391
M3YEX6	CUL4A		0.480336	0.459386
M3YPX5	RPS8		3.85734	0.459093
M3XR42	SLC25A5		1.47563	0.45853
M3Z4J7	MYADM		1.02029	0.457535
M3YXK2	Akr7a5		0.891815	0.45719
M3Y011	FLT1		0.508599	0.456968
M3Y246	ME1		1.54399	0.455704
M3YWS5	PLOD3		1.67588	0.455559
M3YQB2	FAM49A		1.44358	0.455337
M3Z565			0.967204	0.454377
M3YP81	ADAM17		1.24569	0.452866
M3XWZ8	OPA1		1.50233	0.452712
M3Y1E1	REL		0.49342	0.45266
M3XVN8	SDF2L1		0.929013	0.452326
M3Y714	SNRPF		0.68138	0.45218
M3YH25	ACTR3		3.26893	0.452176
M3XQP6	MCTS1		0.271585	0.450619
M3YU85	MRC2		1.7069	0.450318
M3YMJ9	MAOA		0.72343	0.449782
M3Z7D4	MGAT2		0.871765	0.449123
M3XMY9	NDUFS1		2.73833	0.448898
M3YEZ6	TMEM256-PLSCR3		1.75023	0.448863
M3Y340	FAM169A		0.976607	0.448451
M3YZL0	SLMAP		3.01651	0.448412
M3XYW0	NDUFB6		0.995286	0.448294
G9KQS1	SPAG7		0.617176	0.448211
M3YDI1	PPP3CA		2.09569	0.447428
G9KTQ1	TMED9		1.56354	0.447343
M3YFW0	KRAS		0.274077	0.446931
M3YKK4	BCAT1		0.664055	0.445481
M3YIL9	CPOX		1.13488	0.444852
M3Y3A0	UTP15		0.401655	0.444365
M3XY36	CADM1		0.78026	0.444348
M3YU82	HMOX2		0.766019	0.443855
M3YMN3	SF1		0.79231	0.443064
M3XTZ0	GK		1.18341	0.442406
M3XQG2	CS		1.76675	0.442265
M3YWE0	ABHD12		1.12726	0.4412
M3YKV5	COMMD3		0.946758	0.440433
M3YQ42	SLC3A2		0.67325	0.438922
M3Z266	CPNE1		0.691367	0.438472
M3XV31	NDUFB7		0.777739	0.43842
M3Z0Q9	NUP210		2.57278	0.438336
M3XYV4	SIGMAR1		0.417256	0.437492
M3Y3J0	KDELC2		0.585615	0.437314
M3YCI1	MRPS22		0.627387	0.436865
M3Z1A0	OSBPL8		0.981354	0.436811
M3YQG7	ACOX1		2.65563	0.436571
M3Y5Q3	ERP44		2.41808	0.433857
M3YJA5	CFL1		0.917705	0.433697
M3XX07	BCAT2		1.95098	0.433574
M3Z5N5	CEBPB		1.19326	0.432526
M3YH90	PELP1		1.08332	0.432217
M3XM63	SEPT2		0.689835	0.431906
M3YBP0	DCAKD		0.923933	0.430873
M3Y3V6	RAB39A		0.177248	0.429595
M3Y556	AP1M2		0.2794	0.429429
M3YBA5	WAPAL		0.709078	0.428182
M3XTD4	ATP11B		0.193999	0.426758
M3Y7C6	NDUFA8		1.8435	0.426097
M3YX39	HSPG2		2.42552	0.424108
M3Y993	DPY19L3		0.478804	0.42381
M3XQK2	LSS		0.278303	0.42326
M3YF06			1.16655	0.42293
M3XLY2	ATP7A		0.629422	0.422518
M3YJP3	SNRPE		0.229319	0.421504
M3YN59	FNBP1		1.46612	0.421265
M3Z1Y5	PLD3		1.49104	0.421102
M3YHK6	LMOD1		1.30071	0.420855
M3YJU1	CD44		1.21678	0.420615
M3XXU5	MAPK14		2.19088	0.418765
M3Z2G4	HCK		1.08158	0.418133
M3YBW4	HADH		0.910021	0.41757
M3XXR0			0.547388	0.417291
M3YBE5	RMDN3		1.11792	0.417018
M3XMY7	GPD2		3.09078	0.416802
M3YIQ3	CYP4V2		1.2657	0.416589
M3XTL2	BAK1		0.970621	0.416357
M3Y9A1	Igha		2.37284	0.416349
M3YBL4	ME2		1.33464	0.414988
M3XTN5	ITPR3		1.44048	0.414385
M3YWJ7	SCCPDH		1.82052	0.414279
M3YKT3	HSP90B1		3.63413	0.414178
M3Y0Z8	L2HGDH		0.391517	0.413438
M3XST3	GLA		0.85561	0.413378
M3XX35	MAP2K4		1.61687	0.413342
M3YD39	RPL10		1.36628	0.413192
M3XW80	ABCD3		2.45431	0.412606
M3YCK4	EFTUD2		2.89314	0.412139
M3XM27	GPC1		0.400475	0.411326
M3XZ37	SEH1L		0.718351	0.411036
M3Z3I2	RINT1		0.560476	0.410304
M3YBH9	PTDSS1		0.351938	0.40987
M3XRF9	ASCC3		0.249101	0.40976
M3YQD2	SMC6		1.22767	0.409541
M3Y968	MYL1		0.300111	0.409493
M3XZ76	ERAP2		1.76668	0.409441
M3YJ00	CLYBL		1.63344	0.409438
M3Z222	BPI		2.57869	0.409152
M3Y1H7	SPAST		0.252263	0.408988
M3YED8	COG6		1.23364	0.408891
M3Y799	RAB11B		1.52242	0.40829
M3YZQ6	CD9		2.12785	0.406296
M3YQ51	DMAP1		0.926472	0.406099
M3YD01	SNRPB		1.04113	0.405958
M3Z1G0	MFAP5		1.08959	0.40563
M3YN65	MRVI1		1.27418	0.4052
M3XV25	PRKAB1		0.104714	0.404978
M3YTL3	HNRNPD		1.46355	0.40486
M3YQN6	C2orf43		2.18336	0.403641
M3Z028	PGAM1		2.29855	0.402548
M3XVE3	PRDX3		1.76546	0.402055
M3YBV4	DDRGK1		0.882719	0.401782
M3YFG4	C11orf73		0.43321	0.401733
M3YY74	ATP5C1		1.23433	0.40119
M3YAN8	CD14		1.0795	0.400686
M3Y540	ATP8A1		1.76284	0.400522
M3Z231	Hnrnpl		1.61381	0.400158
M3YIE8	EFNB2		0.293265	0.39909
M3YF45	PSME3		0.721459	0.398265
M3Y161	ARSB		1.523	0.397743
M3XVY7	PDHA1		3.12745	0.397633
M3XT72	SSFA2		0.838227	0.396778
M3XNZ8			1.93793	0.396504
M3YKX1	TXNRD1		2.02947	0.396203
M3XV20	TECR		1.37881	0.394957
M3XVT5	DNAJB11		1.3536	0.392684
M3XSP8	2610018G03Rik		0.346061	0.392492
M3Y0H1	GOT2		1.37957	0.392283
M3YM33	PPP2R5B		0.38398	0.391359
M3Z2Y7	RAB32		0.935204	0.391315
M3YXX3	NFKBIA		0.675889	0.390471
M3XN90	F13A1		1.83501	0.389591
M3YY71	NHP2L1		1.54104	0.389585
M3YG87	GALM		4.22598	0.389443
M3XT82	RPS18		2.27072	0.388997
M3Z1T6	YWHAB		1.51976	0.388727
M3YN61	SMTN		2.65963	0.388685
M3YSX8	RSL1D1		0.809615	0.386643
M3YCV0	UBE2J1		1.44932	0.38616
M3YHX2	CLIC1		1.14919	0.385889
G9KM90	S100P		0.58994	0.385802
M3Y9I0	MBD3		0.358249	0.385557
M3YSG7	Atad3a		0.578955	0.385103
M3Y3J8	VWA5A		2.0749	0.384684
M3YLE7	TM7SF2		0.483948	0.38366
M3XNA8	IFIH1		0.25196	0.383639
M3YVG1	TINAGL1		1.02583	0.383217
M3YHX1	DECR1		1.07348	0.383036
M3XQW4			0.50015	0.382477
M3Z2V0	FNDC3A		2.32657	0.382137
M3YXJ2	ILVBL		1.24783	0.381708
M3YKI0	STT3B		1.21074	0.381514
M3Y3S8	ACTR10		1.60017	0.381247
M3Y473	ACTR2		1.66142	0.380033
M3YRM6	MTX2		0.397089	0.379945
M3YHF3	TGFBRAP1		0.927226	0.378835
M3Z094	ALDH18A1		1.82334	0.378742
M3Y932	BSPRY		0.691638	0.378567
M3YW66	LRCH4		0.664826	0.376115
M3XZU3	PARP14		0.309426	0.375277
M3YVJ2	NR2C2AP		0.79208	0.374014
M3XSQ7	P2RX7		1.175	0.373901
M3YEL5	ACAD11		0.857496	0.373257
M3YT91			0.608627	0.372906
M3Y732	NTN4		0.827265	0.372725
M3YUU0	CLTC		2.50509	0.372599
M3Z8F1	FEN1		0.479082	0.372566
M3YG86	IMPAD1		0.625882	0.372529
M3XNR9	AK4		0.8243	0.371068
M3YZ55	PPM1H		0.587656	0.371057
M3XYG5	Rpl5		1.32268	0.371052
M3XW44	EIF4A2		0.496423	0.370975
M3Y2H0	SF3B4		0.401951	0.370802
M3YM48	ENPP4		1.20457	0.370579
M3XQK4	Cnpy2		2.20606	0.369573
M3YHM1	ALDH1A3		1.05141	0.368002
M3XS53	HMGB2		1.10793	0.367875
M3YJ08	DDX39B		1.5786	0.366287
M3YS32	PIGS		1.6002	0.365629
M3YGW0	MCTP2		1.85205	0.364037
M3YYP8	BAIAP2L1		1.52896	0.363213
M3YBI3	UQCRB		1.28708	0.362274
M3YBU8			1.25954	0.362263
M3YJ96	PMPCA		0.527282	0.361714
M3XWN7			2.12441	0.361622
M3Z7S8	CLDN3		0.794483	0.36009
M3Z3H4	PRKAR2B		0.93261	0.359652
M3YBN7	TINAG		0.972076	0.359439
M3YVR1	LUC7L3		0.50061	0.358648
M3YVV1	Rps17		2.80303	0.35796
M3Y654	MAX		0.5098	0.357674
M3YN06	ALDH7A1		1.79249	0.357005
M3YSD1	SLC25A20		1.90405	0.354074
G9K7V1			1.04132	0.35307
M3YK09	ABHD14B		1.10476	0.352959
M3Y7F4	ACTN1		1.33435	0.352141
M3XNR1	GSTK1		0.614903	0.352047
M3YFP0	FYN		0.520443	0.351919
M3YUF2	NBEAL2		0.657552	0.35153
M3XUW6	HTRA1		1.21544	0.350591
M3Y4U4	CTCF		2.02711	0.350103
M3Y7I4	DPEP1		1.31902	0.349913
M3YJ02	MYBBP1A		1.42295	0.348915
M3Y5V1	DNAJC11		0.658734	0.348605
M3YM87	FAF2		1.28283	0.348385
M3Y9A2	LYAR		1.14776	0.348239
M3YVY0	FGR		1.18849	0.347283
M3YIT8	AIF1		2.71206	0.347062
M3Y5I2	CPT2		3.10139	0.346367
M3Z4K6	RBM12B		2.49449	0.346156
M3XU15	EXOG		0.671181	0.345837
M3YV56	SUPT4H1		1.37399	0.345311
M3YVR5	ATPIF1		0.999615	0.34524
G9KU14			1.05408	0.345006
M3Z0Y1	MCM2		0.403955	0.344442
M3YAI0	Arhgef18		0.301941	0.344429
M3XYR1	CPNE2		1.4683	0.344416
M3YP56	Golga2		3.35188	0.343493
M3YGW5	ACLY		4.51357	0.341888
G9KB04	MOB4		0.442394	0.340497
M3Y1Q5			2.19671	0.340157
M3YZA4			1.00426	0.339724
M3YKI6	SSSCA1		0.159868	0.339544
M3YFZ4	SDHA		1.34491	0.339062
M3Y3W4	SIAE		0.235375	0.338752
M3YC77	HMHA1		1.1001	0.337877
M3YU27	TAF15		1.42494	0.337859
M3YXR5	GBAS		0.967952	0.337655
M3YGQ7	RAB18		2.25295	0.337097
M3XR66	LCP1		1.41451	0.336576
M3Z4A4	HIST3H2A		0.438138	0.33623
M3Z1J3	PTGIS		2.42396	0.335978
M3YKR4	DBN1		0.644282	0.335601
M3XP29	SLC25A12		1.28451	0.335592
M3Z2U5	PHF11		0.556702	0.335345
M3YYS7	SERPINB10		1.87224	0.334972
M3Y6X9	RPS3A		1.85365	0.334493
M3YNV7	GNAI2		2.21993	0.334159
M3YLB2	EIF4A3		1.2487	0.334061
M3YG39	CTSC		0.725407	0.33394
M3Z663			0.244808	0.333471
M3YGI3	STAT5A		0.568699	0.332881
M3XNU0	HNRNPAB		1.31474	0.332738
M3Y973	MBLAC2		1.39747	0.332666
M3Z227	Sars2		1.19533	0.332646
M3XM95	GOLT1B		0.346284	0.332184
M3XLW9	COL6A3		2.55419	0.331847
M3Z0J1	GNB4		1.24874	0.331825
M3Y670	SLC12A4		1.4886	0.331135
M3Y2Y7	HNRNPA1		0.322016	0.330693
M3XT37	HSD17B11		2.38846	0.330402
M3Z2I4	HM13		1.0839	0.329964
M3YAE9	S100A8		0.495872	0.328634
M3YCH4	IDH3B		0.779566	0.328101
M3YCR3	RPS3		2.34763	0.327972
M3Y7N1	JAKMIP1		0.235994	0.327614
M3YZA9	TPI1		2.15766	0.326988
M3YNN5	ZER1		0.50409	0.326948
M3Z0F1	NCEH1		1.83139	0.326605
M3YS62	NDUFS2		0.439168	0.325379
M3Y1C9	FAM20B		0.810039	0.325247
M3YFG2	CENPV		0.560734	0.325207
M3YUD5	LMBRD2		0.418929	0.324627
M3XW64	ADIPOQ		0.500692	0.324572
M3YLG2	ACBD5		1.73201	0.324176
M3YYR2	AIMP2		0.498259	0.323755
M3YV49	SACM1L		0.858196	0.323213
M3Z3C0	OGDH		2.65847	0.32281
M3XR20	SLC25A13		0.754078	0.322006
M3Z3J6	ARMC10		1.57427	0.321655
M3Y3H7	EXOC5		0.899018	0.321081
M3XX68	RBM25		1.07606	0.320782
M3Z097	SORBS1		1.96289	0.320765
M3YR61	ISG15		1.4179	0.320542
M3XUK5	ACADSB		1.25177	0.320073
M3YHY3	DDAH2		1.71431	0.319994
M3Z8T4	ITPRIP		0.223547	0.319339
M3XX57	NUP160		1.13132	0.318123
M3Y0I7	ERMP1		0.656801	0.317982
M3XUJ3	CLCC1		1.2653	0.317228
G9KE75			1.0975	0.317019
M3YXP2	RCC2		1.00414	0.316848
M3Y4V8	PLCB1		0.671373	0.316698
M3XYB8	NES		2.93588	0.315434
M3YWR3	SLC27A1		1.41378	0.315346
M3YXP5	SUMF2		1.79929	0.315321
M3YKD8	MANF		0.537326	0.315191
M3YKX0	SLC30A7		1.87955	0.31349
M3YUW0	MARCKSL1		0.317289	0.312839
M3YJR1	CAT		1.83959	0.311631
M3YLB9	GAA		0.926763	0.311441
M3XR73	PTGES3		1.24138	0.310595
M3XQY2	C1GALT1		0.215986	0.310199
M3Z684			1.59423	0.309594
M3Z1Q7	PIGT		0.717379	0.309086
M3YKQ4	DOK3		0.297271	0.308747
M3YGB4	PTPRC		1.7354	0.308594
M3YXA6	TBL2		1.72064	0.308251
M3Z3L6	CACNA2D1		2.74169	0.308217
M3Y3F7	TMEM260		0.212325	0.30795
M3YXP9	Ctage5		0.350316	0.307823
M3YUJ9	HMGB1		0.414969	0.307739
G9KMJ9			1.63029	0.30739
M3YNR0	HYAL2		0.648095	0.307182
M3YMR6	VDAC3		0.570345	0.306262
M3Z1H3	DPM1		1.85563	0.305808
M3YJE2	BCKDK		0.568628	0.305466
M3Z085	SEC62		1.13911	0.305346
M3XYY5	DDX58		1.64696	0.305259
M3YS05	STK38		0.333265	0.305067
M3YBM6			1.30776	0.303628
M3YV99	SRSF1		2.11244	0.303575
M3Y757	SNTB2		1.82539	0.303356
M3XM07	SCLY		1.71493	0.303301
M3Y0E3			0.358353	0.302959
M3YR63	AGRN		1.47994	0.302595
M3Y624	DNMT1		1.31927	0.302475
M3Z333	ETFDH		0.587537	0.302254
M3YKL3	RAB7L1		0.684018	0.302007
M3XY75	TNFAIP8L2		0.340869	0.30194
M3YV32	CBX1		0.579603	0.301695
M3YHP2	SLC25A11		0.801718	0.30104
M3Y1P8	PIN4		0.355543	0.300554
M3YZN1	PDHB		1.23488	0.300432
M3YW21	PYGB		2.01727	0.299877
M3YN93	RPS6KA4		0.207912	0.299468
M3YSJ7			1.24362	0.298904
M3YF43	GLG1		1.26847	0.29889
M3YU94	SMARCC1		0.719045	0.297681
M3Y0Y8	VPS11		1.68379	0.297218
M3XLS9	DRG2		0.512645	0.297018
M3YZK3	ACTR1A		2.54843	0.296872
M3XNB8	PPIB		1.27913	0.296801
M3Z0J6	NDUFB5		1.67593	0.296663
M3XN53	DPT		0.678817	0.296523
M3XQ19	RHBDD1		1.28533	0.296455
G9L570			1.13321	0.29625
G9K3Y9	HDHD2		0.387433	0.295555
M3XXN0	TMCO1		2.20886	0.295552
M3Z8K5	VASN		0.128254	0.295489
M3YDM7	RUFY3		1.83236	0.295485
M3YS28	FAM162B		1.29458	0.295249
M3Y9V6	GPC4		1.08604	0.294621
M3Y9I6	MOGS		1.87153	0.294408
M3YBP9	COTL1		1.58136	0.293598
M3YYH0	LMAN1		2.15291	0.293502
M3YH10	HSPA13		0.765213	0.293069
M3XP08	GORASP2		1.16376	0.292958
G9KBC4	MRPL4		0.352974	0.292527
M3XSB3	SLC9A6		0.142255	0.292356
M3Y8G4	ATIC		1.87484	0.292133
M3Z1W8	SRSF6		0.985554	0.292131
M3Z1J7	DDX27		0.917818	0.29173
M3XPV0	ACSS1		1.27489	0.291309
M3YPS6	MPP6		0.328869	0.290813
M3XR69	MAN1A2		1.5873	0.290704
M3Z7H2	TIMM9		0.201205	0.290496
M3YI93	COL4A1		2.20414	0.29044
M3YK88	TEX264		0.696687	0.289825
M3YNW4	GLB1		1.9668	0.289447
M3Z376	COA1		0.670986	0.28941
M3YD24	CHID1		1.85722	0.289142
M3YX34	MDH2		1.06075	0.289076
M3YYF1	XRCC5		0.517975	0.288591
M3Y9K6	PRCP		1.05775	0.288155
M3XPC9	DGKA		1.08487	0.287801
M3YGD7			1.53219	0.28747
M3YZ13	UGGT1		2.21793	0.286205
M3YVB1	PHB		0.735627	0.28613
M3YSX0	UQCRC1		1.34598	0.285622
M3YP03	FAR1		0.661271	0.285543
M3YSF0	ITGA1		1.89583	0.285499
M3Y1N8	BIRC6		0.862899	0.28537
M3YRI3	ATP5H		1.30537	0.285273
M3YP39	SLC27A4		0.666171	0.284918
M3XYW1	TTC37		0.831229	0.284572
M3XUK3	GMPS		0.192574	0.284432
M3Y9K4	TTC7B		0.674809	0.283773
M3YH59	IGF1R		0.447571	0.283313
M3XZ06	ACO1		0.844445	0.28319
M3XXN5	MRPL40		2.41001	0.282411
M3Z7D1	RPL32		0.35673	0.282255
M3XZP5	PDIA5		0.976092	0.281796
M3Y931	RAB13		2.18826	0.281213
M3Y0F2	PAICS		1.33441	0.280122
M3Z0V4	CSPG4		1.96511	0.279739
M3Z245	SAMHD1		1.32559	0.279738
M3Y6U6	TPK1		0.240696	0.279277
M3Z170	AIFM1		1.16528	0.279094
M3YKU6	TTC7A		0.290431	0.279072
M3Y3X8	HSPB6		0.676785	0.278974
M3YEI8	CSTB		0.251796	0.278959
M3XX28	DLAT		0.607896	0.278905
M3YJY7	RPL24		0.540219	0.2789
M3YI85	REEP3		1.37793	0.278601
M3XNN4	CANX		1.5748	0.277737
M3XZM7	ACBD3		0.994059	0.277673
M3Y690	PRPF38A		0.239574	0.27756
M3YAX4	HADHA		2.30332	0.277521
M3YAP8	BCAP31		1.14282	0.277512
M3YE79	TMEM87A		0.591405	0.277369
M3XM41	C2orf54		0.848105	0.277291
M3YIJ7	C1QBP		0.346343	0.276532
M3YUN2	AMACR		0.287221	0.276292
M3Z4U9	TRIM32		0.79459	0.276059
M3XUT5	PLCD1		0.497427	0.275494
M3YLV4	ENGASE		0.341149	0.275314
M3YQG0	THUMPD1		0.851847	0.274847
M3XVQ6	PSMA5		0.379364	0.274702
M3XZC2	HK1		2.02572	0.273705
M3XT02	RAB27A		0.644258	0.273049
M3Y6R1	VAV1		0.522781	0.272972
M3YZL8	GBF1		0.592366	0.27295
M3YEJ9	GGH		0.425644	0.272945
M3Y6U1	NAA38		1.72739	0.272742
M3XTX1	OAS2		1.13033	0.272687
M3Y4G2	TOMM40		1.88958	0.272531
M3XMH6			0.48962	0.271762
M3Y8A7	SKIV2L2		0.988031	0.271531
M3YV80	ATP13A1		1.54316	0.271207
M3Y6L1	GPR108		0.193322	0.271018
M3YNG3	ADI1		0.499863	0.27077
M3XTB9	RAB2A		1.10935	0.270573
M3YLW3	HIBCH		1.47158	0.270412
M3XRB5	CD58		0.193229	0.270133
M3XMA7	NOX5		0.859873	0.269663
M3YGZ8	CASC4		0.0973836	0.269562
M3Z1I5	RNF114		0.174087	0.269123
M3YZI5			0.932009	0.268756
M3Y0M8	PPAT		1.20143	0.268635
M3YF29	H2AFY		1.40187	0.268368
M3YHL6	MFSD10		0.560755	0.26834
M3Z655	FABP5		0.725147	0.268305
M3XZI5	LCLAT1		0.912971	0.26746
M3YZ18	ACSL3		0.934194	0.267145
M3YY82	ACO2		2.10108	0.266715
M3Y349	SCFD2		0.373778	0.266706
M3Y891	MYO5C		0.312079	0.265746
M3YJH3	PRELP		1.21421	0.265487
M3Y1X4	LETMD1		0.137656	0.265099
M3XUZ6	CD46		0.328075	0.265043
M3Y7D8	Ndufa7		0.459691	0.264323
M3Y8V3	HSPD1		1.49769	0.264039
M3XZR7	DDX21		0.955294	0.263831
M3YG84	PDIA3		1.26572	0.263669
M3YP37	COPB1		0.916891	0.263561
M3YZ73	Slc2a3		0.17511	0.263482
M3Y6Y6	SLC44A1		0.712061	0.263442
M3XMA1	RPLP1		0.57406	0.263266
M3XN19	PTPLAD1		1.70654	0.263241
M3YQF4	ATOX1		0.402475	0.262721
M3Y421	SAFB		1.509	0.262675
M3Y1R7	NLRX1		1.21521	0.262545
M3YFW5	ADARB1		0.448909	0.262352
M3Y117	MYL12A		0.330918	0.262286
M3YEN2	CYP7B1		1.25443	0.261876
M3YTG7	SREK1		0.54532	0.261634
M3Y5D1	PPP2R5E		0.935083	0.26147
M3Z7N6	C17orf59		0.436145	0.261026
M3Y317	PRKACB		0.388743	0.260913
M3YCM5	TMED10		1.14139	0.26082
M3YZA0	PHB2		1.22562	0.260729
M3YLZ0	ATP2A3		1.33776	0.260002
M3Y0M0	CPVL		0.38719	0.259876
M3Y4B4	SLC44A2		1.84626	0.25954
M3Y1B8	STRN4		0.157799	0.259042
M3YVL3	HOMER3		0.254463	0.258243
M3XNA4	SSR1		0.382582	0.258141
M3Y344	NPC1		0.669957	0.258133
M3Z2J7	EIF3B		0.89512	0.257926
M3Y6G1	ESRP2		0.251421	0.25778
M3YS30	ARHGEF37		0.128852	0.257573
M3Y9X6	DOPEY2		0.826345	0.25726
M3YYX1			0.83941	0.256761
M3Y3W8	UGDH		0.944317	0.256182
M3YQN2	GANAB		3.36927	0.255534
M3YCA1	SLC25A22		0.728384	0.25492
M3Y5A9	GTF2F1		0.940564	0.254869
M3XYK6	PCBD1		0.502124	0.254199
M3XXM2	MTCH2		0.557861	0.253922
M3YMH8	TST		0.381885	0.253408
M3YPE7	EIF2B3		0.864006	0.25325
M3YU89	DNAJA3		1.38108	0.25306
M3XPJ1	MRPL39		0.395248	0.253
M3Y7L6	WFS1		0.801862	0.252665
M3XMV9	PRPF40A		1.29629	0.252579
M3XSL7			0.896265	0.252347
M3YL98	SARDH		1.88701	0.25233
M3Y288	TPP1		0.359536	0.251884
M3YD71	RPL21		0.516265	0.251742
M3YNX5	RBM10		1.14966	0.251534
M3XMD3	LRRK2		0.75283	0.251361
M3XMB7	CORO2B		0.843995	0.251123
M3Y4C5	PCK2		0.451743	0.250814
M3YS55	PPT1		1.02242	0.250505
M3YGE3	CDS1		0.949402	0.250183
M3Z512	S100A11		0.24305	0.249656
M3YYM4	RQCD1		0.200175	0.249489
M3YKR0	PDLIM7		1.11297	0.249486
M3XPE2	SEPHS1		0.433506	0.249099
M3YQX8	RHOA		0.89625	0.248967
M3YSR4	RRAGC		1.28464	0.248677
M3YBR4	CAPG		1.45399	0.24817
M3Z561	SAP18		0.339367	0.24815
M3YHP4	SNRPA1		1.20912	0.248101
M3XPF5	SUOX		1.74757	0.247878
M3Y2W3	SMARCA4		1.1053	0.247711
M3YNL8	ENDOG		0.2681	0.247634
M3XVY6	VDAC2		0.766928	0.247256
M3XZ62	ERAP1		1.16188	0.24711
M3Z8U7	ISLR		0.189701	0.246967
M3YIY8	SLC25A3		0.433401	0.246796
M3XMV0	ABI2		0.158379	0.24666
M3YFN8			0.586343	0.24654
M3Y6Y0	ADAR		2.35687	0.246489
M3Y157	PLIN4		0.802141	0.245685
M3YSU9	SF3A3		0.447474	0.244916
M3Y4U2	NCBP1		3.05205	0.244385
M3Y2M9	RAB3D		2.33934	0.243827
M3YVR9	DNAJC8		0.660793	0.243521
M3YRG5	FTH1		0.314201	0.243289
M3XTN6			1.42385	0.243004
M3XW69	ST6GAL1		1.00294	0.242824
M3YP89			1.83672	0.242191
G9KRV6			0.291282	0.2421
M3XNY3	SSB		0.861106	0.242045
M3Y2Y5	SNRPD2		0.589753	0.241386
M3YT04	GNA13		1.24792	0.240662
M3XV45	MIF		0.770723	0.240531
M3Z1Z9	RPS16		3.20051	0.240473
M3YKK3	TGFBR2		0.860863	0.240458
M3YA78	NAPRT1		1.72333	0.239799
M3YXG9	DKC1		0.898845	0.239738
M3XZ22	GLRX		0.996466	0.239492
M3Y376	CBX5		1.35224	0.238993
M3XV58	PHKB		1.53144	0.238193
M3YL93	PRKCB		1.12654	0.238186
M3YHS7	ERGIC2		1.24068	0.23793
M3XMH0	ZBTB20		0.648069	0.237553
M3YE92	TUBGCP2		0.564845	0.237551
M3XRC1	ATP1A1		2.97758	0.23733
M3YFF1	RAMP2		0.531562	0.237183
M3YRX9	QARS		1.39015	0.236595
M3YB75	SEC24B		0.148274	0.236537
M3YRD5	CSF1R		0.381827	0.23627
M3XV67	WDR11		1.1126	0.235924
M3YJQ1	WDR82		1.57913	0.235332
M3Y6M0	FAM115C		1.0293	0.234652
M3Y6X1	VTI1B		0.837589	0.234241
M3YQ10	SGCD		0.865585	0.233774
M3Y1J7	TMX1		0.552345	0.233487
M3Z024	MMS19		0.844105	0.23332
M3XTU7	RPL6		0.829461	0.233271
M3YDI5	ABCD4		0.186356	0.233054
M3YXV6	MFAP2		0.369495	0.232183
M3XZ28	MYLK		0.966856	0.231972
M3YVZ9	SEC11A		0.397983	0.231896
M3YXT0	SEC23A		1.05803	0.231682
M3XTD3	CKB		1.16374	0.231204
M3Y754	PCYOX1		1.05394	0.230976
M3YC07	Glud1		1.88777	0.230684
M3Y3F8	ITGB1		1.24694	0.230452
G9K8G8			0.767574	0.229575
M3XQR3	LAMP2		0.659967	0.229446
M3Y1U2	METTL7A		1.69856	0.22924
M3YC22	SNRNP200		0.87691	0.229223
Q8WMW6			0.556984	0.229035
M3YL81	WDR5		1.22869	0.227224
M3YZU2	TMF1		0.176846	0.227194
M3YZT5	SUCLG2		1.45563	0.2268
M3YIW1	TOR1AIP1		0.593355	0.226234
M3YXR4	PFKP		1.45672	0.226156
M3Y807	GPI		1.32926	0.226062
M3Z0U8	COMMD4		0.291537	0.225453
M3YPW8	CYFIP2		0.430072	0.225241
M3Y3Y2	CD82		0.370219	0.225217
M3XVC3	PAPOLA		0.0997839	0.225091
M3YN96	TOR1B		0.465869	0.225018
M3Z8R0	FAU		0.309619	0.224924
M3YCB7	PPA2		0.541614	0.224021
M3XYR0	PAFAH1B2		0.46386	0.223609
M3XY45	GSTP1		0.343482	0.222827
M3YII9	CMBL		0.458634	0.222446
M3YSJ4	NNT		2.78039	0.222432
M3YHF2	CNPY4		0.851944	0.22186
M3YPS1	INPP5K		0.246217	0.221786
M3YZT7	EOGT		0.744306	0.221702
M3XQ78	DTD1		0.324706	0.221142
M3YYU1	TUBA4A		0.635935	0.221031
M3XZE2	EEF2		1.58397	0.221013
M3XTV7	RAB3GAP1		0.499546	0.220894
M3Y250	MCAM		0.606773	0.220091
M3YRN5			0.176782	0.219949
M3XUW8	GOLGA4		0.43662	0.219408
M3XZP9	PARP1		1.35661	0.218899
M3XN77	TIPRL		0.113654	0.218424
M3Y8I1	PALLD		1.96858	0.21816
M3Y474	RBM47		0.49501	0.218156
M3YMA2	GNAQ		0.610097	0.217838
M3YXT4	SDHB		1.07597	0.217679
M3YP27	SUN2		0.571342	0.217215
M3YP47			0.461899	0.217008
M3Y8J9	TPRKB		1.01213	0.216916
M3YSI6	MRPS27		0.33226	0.216576
M3YX87	TPM4		1.91728	0.214883
M3YJW5	Mrc1		0.65082	0.214668
M3YCI5	NOP56		1.23039	0.214516
M3Y5J8	DCPS		0.952635	0.214359
M3Y456	HSD17B12		0.618069	0.214211
M3XU28	TPCN1		0.268907	0.214149
G9KT55	TGM2		2.37853	0.214035
M3Y3V0	C12orf10		0.541748	0.213637
M3XWE1	CORO1C		0.913258	0.21343
M3YGD6	RPS24		0.448791	0.213397
M3YJK3	VIM		1.83767	0.213365
M3YL29	CKAP4		2.75563	0.213196
M3YL02	KIAA1033		0.915944	0.212776
M3YR89	PEX19		0.552295	0.212601
M3YMI8	CASK		0.347407	0.212539
M3Y1L0	SLC16A1		0.720425	0.212493
M3YRP3	NFYC		0.1304	0.211386
M3YDH4	UBTF		0.422571	0.211342
M3YGN5	LRPAP1		1.35891	0.211276
M3Y037	ASPN		0.511887	0.210213
M3YUK2	ATP6V1C1		0.326761	0.209934
M3YAQ9	IVD		0.770709	0.209684
M3YIS1	ACTR1B		0.364399	0.209201
M3YPG0			0.970369	0.208739
M3YYU9	ACTB		1.07467	0.208328
M3YQ77	NBAS		0.16727	0.208281
M3YZS7	MRPL43		0.132599	0.20812
M3XM24	NDUFA10		1.78407	0.208055
M3Y5P8	RAB22A		0.218896	0.207922
M3YN98			0.223504	0.207685
M3YPL5	SEPT9		1.11678	0.207665
M3YMH0	SLC29A1		0.444409	0.207635
M3Z0F0	ATG7		0.369407	0.207497
M3YGK3	RTN4		0.526352	0.206399
M3XVS6	DYNLL1		1.33707	0.206197
M3XWE4			2.28919	0.206059
M3YH99			0.677314	0.205606
M3Y989	GNPDA1		0.414472	0.204672
M3Z2R8	RBKS		0.255859	0.204568
M3XZ07	AKR1B1		0.681977	0.203335
M3Z3H6	Nampt		2.60941	0.202828
M3YR24	HSPA5		3.08388	0.20236
M3Y910	TPM3		0.30808	0.202173
M3YBI2	SPINT1		0.229523	0.202105
M3Y0M2	CDH5		0.634709	0.201523
M3YND6	UGT1A6		0.596564	0.200087
M3YA52	HLCS		1.01192	0.199975
M3YAW3	HADHB		1.04808	0.199901
M3YGU8	COL4A2		0.734988	0.199556
M3YLF0	CALCRL		0.446433	0.199518
M3YFI5	PPP2CA		0.694581	0.19934
M3YE15	POLR2A		0.810834	0.199217
M3YCE8	PDP1		0.770258	0.199201
M3YC14	HSDL1		0.503108	0.19901
M3YA96	S100A1		0.461988	0.198668
M3Z237	CTNNBL1		0.154944	0.198649
M3YMT1	Eif3c		1.21846	0.198356
M3XZN9	CAB39		0.484637	0.19676
M3XUN9	RBBP7		1.0247	0.196037
M3Z3L1	GNAI1		0.518713	0.195979
M3YDE1	TMEM214		0.503515	0.195046
M3Y0J7	IGF2R		1.08748	0.194979
M3XS02	HPGD		0.510232	0.194279
M3YX49	DECR2		0.758467	0.194087
M3YXN7	GUSB		0.244188	0.193989
M3YGR5	DNAJC7		0.350034	0.19352
M3XZG5	CBX3		1.0843	0.193467
M3Y2J7	MTX1		1.02658	0.193406
M3XYU8	CALD1		1.38865	0.19287
M3Z0T8	SCAMP2		0.131832	0.192693
M3YIR8	FILIP1L		0.301346	0.191949
M3YRT5	NDUFA4		0.624913	0.191343
M3XSW6	PPP1CC		0.124962	0.191228
M3Y898	ACSF3		0.278193	0.191183
M3Y6X6	U2AF2		1.42026	0.190867
M3YLW1	EIF3F		1.13171	0.190575
M3XZX0	ALDH5A1		0.954751	0.190402
M3YNU3	DARC		0.0727791	0.190282
M3Y2W0	GUCY1B3		0.585278	0.189988
M3Y2I6	GBA		0.507177	0.189839
M3YCB9	RPLP2		0.424174	0.189332
M3XT58	Aldh2		1.12587	0.189296
M3YZM8	MGEA5		0.0812419	0.189243
M3XT84	ITGA4		1.20118	0.188108
M3YA92	CHTOP		0.246302	0.187764
M3YPP7	AP1B1		1.46135	0.187208
M3Z007	ITPR1		1.01245	0.186673
M3YNW5	RPA1		1.27825	0.186608
M3YDJ2	SLCO2A1		0.324135	0.186584
M3YYJ9			1.57902	0.186461
M3XM70	SUPT16H		0.95855	0.186101
M3YMH9	MPST		1.32346	0.185593
M3YML1	CORO1A		0.669728	0.184849
M3YYN1	NMNAT1		0.55199	0.184816
M3YPE6	HPCAL1		0.656768	0.184516
M3XWA2	AGK		0.402065	0.183219
G9KNG9	SFXN3		1.12538	0.183112
M3YPJ8	NUCB2		0.717834	0.182878
M3XPB7	ATP5A1		0.76362	0.182643
M3YMS4	MCC		0.104774	0.182468
M3YFT8	ATL2		1.15258	0.18229
M3YMU1	ERGIC1		1.17845	0.181227
M3YGR7	ACADVL		0.718123	0.18056
M3XSI5	AVIL		0.487597	0.180328
M3YDN1	ALDH6A1		1.57705	0.180267
M3YP97	YWHAQ		1.65661	0.179509
M3XUJ6	BUB3		1.85983	0.17909
M3XZ79	COQ9		0.246282	0.179056
M3YNU4	PTK7		0.728205	0.178432
M3YMB3	MYH9		1.5779	0.178249
M3XXY5	CAPN2		1.77307	0.177786
M3Y4W2	CPSF1		0.882516	0.177621
M3Y2B2	SYMPK		0.237798	0.177446
M3Y9R8	HTRA2		0.970443	0.177143
M3YFQ0	NDUFAF7		0.81667	0.176666
M3Y9R2	CYBA		0.273614	0.176441
M3YAF5	S100A12		0.223429	0.175913
M3XTT6	RRAS		0.593805	0.175625
M3YEW1	C21orf33		1.708	0.175255
M3YAQ4	ABCD1		0.411493	0.175144
M3YW85	GNB2		0.522333	0.174974
M3XLU7	MFAP4		0.513406	0.174732
M3XU41	VPS35		1.13152	0.174417
M3XZL8			0.514294	0.174404
M3YD12	FLNA		2.19165	0.174291
M3XNZ4	SERBP1		0.647335	0.174232
M3YVE4	ITGA3		0.337625	0.174185
M3YQ18	Nomo1		0.923043	0.173906
M3YMY1	FAAH		1.15435	0.173656
M3XM18	PHEX		0.955558	0.173295
M3XLV6	ALDH3A2		0.97658	0.173143
M3Y4A1	ILF3		1.39265	0.171939
M3YWG3	CCDC124		0.167376	0.171899
M3YII7	TLR3		0.143898	0.171879
G9KMK8			0.282293	0.170503
M3YYC1	SRM		0.39436	0.170421
M3XSJ5	RAP1GDS1		0.558049	0.170258
M3XW09	GYS1		0.266353	0.170179
M3YX12	Mtap		0.242852	0.16995
M3YAY5	WRB		0.257072	0.169311
M3XVE5	PRKACA		0.702962	0.169186
M3YZC9	GSTO1		0.547692	0.169094
M3Y022	NDUFV2		0.383338	0.168991
M3Y917	AP1G1		0.576944	0.168926
M3XS82	ARSA		0.770489	0.168872
M3Y404	SAFB2		1.02819	0.168487
M3YX63	POR		0.99658	0.168128
M3YUR9	LTF		0.844076	0.168098
M3YEH7	NRBP1		0.12035	0.167931
M3XW63	AP3M1		0.441425	0.16779
M3XWC7	KIAA1598		0.37712	0.167165
M3Y3V2	RPL9		0.302781	0.16715
M3Y7P8			0.0859159	0.166344
M3XYV9	UMPS		0.632994	0.166316
M3YXJ6	NCF1		0.330749	0.166108
M3XUM1	ALDH1L1		0.656051	0.16595
M3XVA2	UQCC2		0.599437	0.165696
M3Y1C1	AP3B1		0.439577	0.165647
M3YFV8	LAMTOR1		0.71962	0.165249
M3YXU6	NUP50		0.182927	0.165192
M3YMU6	HEATR1		0.183833	0.165082
M3XXT3	COL4A6		0.376696	0.164965
M3YR91	COPA		1.7313	0.1649
M3Z380	EGFR		0.629771	0.164346
M3YYK9	ARPC1B		0.863188	0.164286
M3YBI5	RETSAT		0.756726	0.164112
M3XQ70	RIN2		0.451698	0.163844
M3Z268	ACTN4		1.5428	0.163699
M3YYE5	RAB27B		0.246435	0.16338
M3Y8L2	HSDL2		0.658962	0.163164
M3XT34	NUDT9		0.681698	0.163122
M3YVS6	Gm8225		0.384717	0.162322
M3XZH4	NAPA		0.627482	0.161671
M3YQL5	DCTN4		0.314524	0.161642
G9L173			2.41872	0.160669
M3XWR4	FAM213A		0.16248	0.160602
M3YSH1	SLC15A3		0.387876	0.160574
M3YA89	RPS5		0.442507	0.160508
M3XLY3	ATRX		0.301847	0.160426
M3XX90	SCO1		0.305498	0.159875
M3XZT6			0.124862	0.159597
M3YY69	XRCC6		1.35029	0.159448
M3Y3G0	RELL1		0.142462	0.159012
M3XX31			0.79611	0.158756
M3XMV4	RAPGEF3		0.286279	0.158598
M3YA41	NDUFS7		0.396393	0.158266
M3Y4G9	PLEK		0.187583	0.15822
M3YU17	PLXNB1		0.318483	0.158182
M3YZ14	FARSB		0.873343	0.158121
M3YQ94	DDX1		1.22176	0.158057
M3XXA1	SELENBP1		1.89696	0.157953
M3YZ71	DHX15		1.22746	0.157935
M3YNR5	NASP		0.339707	0.157253
M3XM61	HNRNPC		0.438216	0.15643
G9KTD4	TIMM10		0.303571	0.156403
M3YBP1	CHP1		0.408773	0.156216
M3Z297	RALY		0.538758	0.156134
M3YN95	GCAT		0.295015	0.15613
M3YZD5	OBFC1		0.951455	0.155981
M3YNR6	SET		0.805322	0.155664
M3YJJ6	ARHGDIB		0.556265	0.154789
M3Y9C3	RPL26		0.716604	0.154458
M3Y4S7	ENO1		1.38617	0.154318
M3Y088	CCDC58		0.208803	0.154218
M3YI36	MCEE		0.0766381	0.154174
M3Y8X2	DHODH		0.855821	0.153642
M3YLG6	ENDOD1		0.698821	0.152937
M3XS19	ARHGEF6		0.341689	0.152715
M3YT23	STX3		0.239493	0.152576
M3Y7L7	NAGK		0.545288	0.152445
M3YW78	FH		0.888024	0.152115
M3YHN5	RNPEP		0.353284	0.152006
M3Y918	PRPF4		0.258493	0.151906
M3YD73	PCCB		0.501213	0.150928
M3YWT2	HNRNPR		0.605403	0.150826
M3XNI7	RAB8B		0.395896	0.150345
M3YD47	HSPA9		0.561515	0.150189
M3YD66	PPME1		0.371188	0.150093
M3YKA5	U2SURP		0.64742	0.149878
M3YR60	ARPC5L		0.194104	0.149764
M3YPI6	PIK3C2A		0.299334	0.149758
M3XMN9	NMI		0.137075	0.148912
M3Y8S1	Ankrd44		0.479534	0.148745
M3Y084	FAM162A		0.232332	0.148683
M3Y0A3	CCBL2		0.147287	0.148577
M3YQW1	C1orf50		0.222103	0.148404
M3YGC4	ATP11A		1.22191	0.148316
M3Z241	ECH1		0.45112	0.148122
M3XNU6	ACAA2		1.10175	0.147183
M3XNJ6	MTMR6		0.48143	0.147078
M3YM91	CLTB		0.536677	0.14698
M3YG31	COL18A1		0.519866	0.145889
M3YZJ9	ARL3		0.511471	0.145534
M3Z5N2	MOCS3		0.409975	0.145483
M3YB48	FMNL1		0.367432	0.145449
M3YQJ5	HNRNPUL2-BSCL2		0.875081	0.145351
M3YT51	LAMA2		0.779283	0.145094
M3Y692	GNAS		0.663925	0.145057
M3YK89	FAM129A		0.412941	0.144136
M3YN08	DRG1		0.491387	0.144075
M3Z294	AHCY		0.735704	0.143763
M3XZ17			0.709419	0.14318
M3YEC3	HSD17B10		0.378592	0.143058
M3Z286	ACSS2		0.931964	0.141715
M3YH61	IFI44L		0.16331	0.141073
M3Y499	CDS2		0.354	0.140951
M3XRN5	LRP1		1.62793	0.140903
M3Y5Y2	PSMB10		0.299624	0.139173
M3XUT7	Specc1l		0.570405	0.139125
Q07E27	TES		0.849386	0.139124
M3YJJ4	MTMR1		0.244162	0.139023
M3YI37	CASP3		0.285536	0.138905
M3YB05	ATP5D		0.173637	0.138336
M3XT35	DARS		0.497891	0.138119
M3XPY7	Gnb2l1		0.741956	0.136693
M3YHA2	ARRB2		0.281397	0.135651
M3YKU4	MCFD2		0.219342	0.135291
M3Y6D5	RNF20		0.208932	0.134778
M3Z589	SNRPB2		0.240798	0.134317
M3Y1Q0	INPP5D		0.397802	0.134193
M3YKR5	PRKCE		0.27119	0.133235
M3Z4E1			0.263701	0.133183
M3Z0E5	TNFSF10		0.137461	0.133001
M3Z7D7	PTRH2		0.301349	0.132765
M3YPG7	TTC1		0.240982	0.132532
M3YV21	CDK5RAP3		0.270339	0.132105
M3Y2C7	FKBP9		0.478433	0.132022
M3YY75	MFN2		1.46436	0.132004
M3Y217	ENOSF1		0.819961	0.131884
M3YES9	ASH2L		0.475508	0.131751
M3YSQ7	SMPDL3A		0.327466	0.131557
M3Z0N9	Tmem43		1.54874	0.131462
M3XZ04	SAR1A		0.343554	0.131403
M3Y4V1	TMX4		0.907797	0.131395
M3Y107	PRKCSH		0.652536	0.131329
M3YDP6	EIF4A1		0.4901	0.131012
M3Z8V0	RPL11		0.222187	0.129953
M3YBE7	SNW1		0.529369	0.129602
M3Y9Y3	ZC3H18		0.212193	0.129053
M3YNA1	PRDX5		0.386846	0.128071
M3Z7V2	NUDT21		0.375338	0.128068
M3YEZ1	MAPKAPK2		0.213618	0.12801
M3Y641	AUH		0.975207	0.127558
M3Y4D9	CSTF1		0.51861	0.127149
M3YZF1	TKT		1.00023	0.127066
M3YKZ7	ALDH1L2		0.489638	0.126754
M3XRQ4	SHMT2		2.50784	0.126389
M3YLT8	NUP133		0.36174	0.126031
M3XQC9	SON		0.421441	0.125938
M3XVK4	PCDH7		0.12039	0.125881
M3Y6U5	NIPSNAP3B		0.443199	0.125844
M3XZE3	Pycr2		0.669267	0.125727
M3YRV5	AGPS		0.945241	0.125726
M3YBK4	IDH3G		0.452676	0.125669
M3YJ84	DERA		0.542537	0.124868
M3XV80	SMARCB1		0.777502	0.124231
M3YH68	SYNM		0.842822	0.123966
M3YS03	ALDOC		0.450538	0.123892
M3Y0T9	SCRN1		0.287815	0.123604
M3YFT6	HDAC2		0.431226	0.123466
M3YZV3	PRKG1		0.381503	0.123299
M3Z1D5	RAP1B		1.2456	0.123257
M3XQP0	EFR3A		0.918307	0.123234
M3YP60	PPP2R5D		0.139721	0.12281
M3Z5D3	MID1IP1		0.319539	0.122651
M3Z0H8	MYOF		0.585402	0.121969
M3Y1W9	TPM2		0.243321	0.121806
M3XNI2	MIPEP		0.229317	0.121523
M3XXP9	NDUFS3		0.271473	0.121326
M3YQL8			0.521741	0.121174
M3YV42	Amdhd2		0.244673	0.120792
M3Y852	ATP2B1		0.446348	0.120633
M3XZ82	PHF2		0.195494	0.120622
M3Z0G5			0.208668	0.12055
M3YMT8	PYGM		0.643575	0.120214
M3Z4I6	HIST1H1T		0.0667586	0.120183
M3Z1K6	STAU1		0.4303	0.119716
M3YXZ0	CYB5R3		0.959362	0.119675
M3XNZ6	COMMD10		0.385661	0.119673
M3YWD3	HNRNPU		0.542454	0.118683
M3YSQ1	OXCT1		0.54022	0.118661
M3Z2F1	POFUT1		0.312292	0.118522
M3XVD0	LEMD2		0.383218	0.118436
M3YPR6	RPS15A		0.319863	0.117994
M3YS11	RWDD1		0.165861	0.117837
M3Z335			0.309468	0.117824
M3XMC8	CASP10		0.2611	0.116645
M3XYD1	MYO1E		0.323461	0.116597
M3YZB1	STAB1		0.561359	0.116334
M3Y8M6	DOCK7		0.446404	0.116261
M3Y031	PPFIA1		0.10716	0.115615
M3Y0D9	CNOT1		0.238838	0.1155
M3XPJ4	ATP5J		0.320524	0.115393
M3XMT2	SCAF11		0.574508	0.115185
M3XYX9	GALT		0.285355	0.114773
G9KX46			0.779657	0.114744
M3YJV8	Tlr9		0.683455	0.113496
M3YL76	APBB1IP		0.352215	0.113356
M3YJE6	DHX9		1.13072	0.112507
G9KM85			0.158391	0.112347
M3XTD5	UBXN4		0.369193	0.112294
M3XVK0	PHF3		0.202823	0.112168
M3Y143	Hdgfrp2		0.332872	0.112089
M3Y1H0	MEMO1		0.185835	0.112089
M3Y8Y6			0.834619	0.11168
M3Y7C5	DAD1		0.0960757	0.111497
M3XYU1	ATP6V1B2		1.9325	0.111225
M3Z2F4	TM9SF4		0.221417	0.11122
M3XZZ4	IGFBP7		0.236884	0.110819
M3YRP9	USP19		0.165014	0.110437
M3Y5Y8	SCP2		0.441767	0.110268
M3YCI6	TMEM173		0.229425	0.110247
M3XTA2	ERP29		0.25289	0.110116
M3XWU4	PC		0.66962	0.109835
M3Y544	PRKCH		0.3713	0.109819
M3YV70	MPO		2.2413	0.109529
M3YC06	MAT2A		0.775021	0.109468
M3YAB5	CDK5		0.453474	0.109364
M3Z0A6	PKM		0.636008	0.109286
M3YNJ3	LRRC8A		0.303182	0.10909
M3Z3G6	DLD		1.21064	0.108559
M3XN60	IDH1		1.50823	0.108548
M3Z351	TEP1		0.353822	0.108361
M3XMS2	ANO6		0.347134	0.108315
M3Y0V5	PODXL		0.23201	0.10781
M3Y796	EXOSC4		0.0890809	0.107728
M3YZV0	ARL6IP5		0.396035	0.107698
M3XS32	APOOL		0.16835	0.107558
M3XX08	ANXA11		0.597975	0.106986
M3YTF0	PIK3R1		0.238112	0.106693
M3YIT6	C16orf58		0.291133	0.106514
M3XUW0	SNRPD3		0.127683	0.105027
M3XN70	RASL12		0.139651	0.104808
M3Y0Z1	DEK		0.519339	0.104656
M3XTE6	AP2A1		1.02777	0.10463
M3YYD3	PBDC1		0.183772	0.103825
M3XVH2	GLRX5		0.191575	0.103477
M3YSS7	FHL3		0.235695	0.103467
M3XWJ6	ALG9		0.234204	0.103443
M3Y1I1			0.20332	0.103214
M3Z3H7	SYPL1		0.370312	0.102751
M3Y4T7	GFPT1		0.334382	0.102655
M3XMI4	ATP6V1A		0.457179	0.102435
M3XVZ6	DPYD		0.457931	0.102126
M3Y745	MYO1F		0.729506	0.101814
M3Y9D3	CRIP2		0.266163	0.100828
M3YU49	Ace		0.858625	0.100485
M3YFU6	SF3B3		0.940505	0.100418
M3Y8F6	TMOD3		0.307283	0.0996647
M3YR58	YBX1		0.162986	0.0996272
M3YTG9	PMM2		0.271563	0.0995433
M3Y1J9	DPP9		0.671067	0.0993913
M3Y691	FAM3C		0.377667	0.0992661
M3YCX8	SPCS2		0.207612	0.0991071
M3YK49	LRPPRC		1.07645	0.0988197
M3XSQ2	P2RX4		0.410352	0.0978953
M3YYP3	TRRAP		0.429058	0.0978457
M3YNV9	NDUFB11		0.143461	0.0977662
M3Y1I0	PYGL		0.386841	0.0976391
M3Y7F7	LRRC47		0.1997	0.0972246
M3XNP3	RANBP9		0.0746492	0.096941
M3Z139	ANXA5		0.432227	0.0954819
M3YZY0	GOT1		0.277195	0.0952797
M3YVF7	PEF1		0.128543	0.0951163
M3XWC1	SART3		2.31457	0.0949624
M3XSS9	ARPC3		0.176592	0.0945822
M3YGD5	TUBGCP3		0.762613	0.0944284
M3YDP3	CAD		0.444179	0.0943279
M3XXR3	ZW10		0.250211	0.0942332
M3Y083	ATP5F1		0.502922	0.0942249
M3YV20	PNPO		0.515903	0.0941868
G9KG64			0.536395	0.0941518
I1E389	ACP5		0.0798647	0.0938148
M3YGF1	SYNE1		0.456509	0.0935078
M3Z2I8	MAD1L1		0.179126	0.0928891
M3YZW4	ERLIN1		0.171606	0.0927359
M3Z1H0	ATP9A		0.239987	0.0925458
M3YNB2	EIF3L		0.476255	0.0919406
M3Z345	PNP		0.460344	0.0913626
M3YL05	NGLY1		0.265149	0.0908763
M3Z627	BAG5		0.324653	0.0903397
M3Y200	VPS45		0.293658	0.0900288
M3YW55	ARID1A		0.0682406	0.0894807
M3YN53	NPM1		0.167312	0.0893472
M3Z1Z1	PSMC4		0.166153	0.0885022
M3Y1T1	NID2		0.980096	0.0882422
M3YD41	C12orf5		0.0814345	0.088225
M3YD34	AP2A2		0.443449	0.0882225
M3XUR8	DYNC1H1		1.84574	0.0882123
M3YKV2	TPR		0.396753	0.0878099
M3YEJ7	ARAP1		0.35183	0.0877425
M3Z0U2	COX5A		0.343793	0.0876681
M3YDL6	GRSF1		0.173466	0.087108
M3XY84	NUP205		0.243272	0.0871035
M3Y3X3	LGALSL		0.218455	0.0869503
M3YY54	ITIH5		0.126801	0.0868785
M3YDS7	SIRPA		0.577435	0.0865027
M3YEP5			0.276825	0.086462
M3Y3W5	CCNY		0.0755824	0.0863132
M3YM55	CLIC5		0.400945	0.0859451
M3Z8H3	SEPHS2		0.0830238	0.0858536
M3YQK4	DAAM2		0.105624	0.0858072
M3YRY1	DDB1		0.855894	0.0855929
G9KMQ7	SDC4		0.221562	0.0855815
M3YDR1	PTBP1		0.397096	0.0855058
M3YU92	DHX30		0.105354	0.085413
M3XPP4	MKI67IP		0.115746	0.0846119
M3YBX8	RTF1		0.18518	0.0846049
M3XLR0	DHRS7B		0.177962	0.0842222
M3YHR3	ARL8A		0.18956	0.0838947
M3Y5N0	ALG2		0.202505	0.0838642
M3YHY9	ANK3		0.420059	0.0837491
M3XTB5	CSTF2		0.194418	0.0828203
M3Y3H5	PGM2		0.572921	0.0825488
M3YZL1	FLNB		0.841136	0.0821387
M3XQ08	MSN		0.306629	0.08203
M3YIV8	TOR1AIP2		0.22041	0.0819937
M3Y5M8	CDC37		0.642048	0.0818977
M3YX74	Itfg3		0.188224	0.0818386
M3YH78	GCC2		0.0559041	0.0811513
M3Y5Z8	NPEPL1		0.662529	0.0811284
M3Y7T8	DYSF		0.788886	0.0802771
M3XQE4	RRBP1		0.340132	0.0802536
M3XQV3	UFL1		0.202307	0.0801659
M3Y1Q9	MSTO1		0.0874995	0.0796293
M3YWQ6	COLGALT1		0.31613	0.079586
M3YL23	DBT		0.273287	0.0792224
M3YPX3	MYO1C		0.654788	0.0790812
M3XNW0	ANXA2		0.542022	0.0789744
M3Z4I3	Hist1h2be		0.2061	0.0787735
M3Y8V9	MOB1A		0.288434	0.0785014
M3YP06	USP11		0.0498889	0.078104
M3YLU3	CMPK1		0.165791	0.0778154
M3YZS0			0.646053	0.0776552
M3YKW6	TXNDC9		0.0616285	0.0776151
M3YQX4	CPD		0.312137	0.0768541
M3Z1F2	GNS		0.612108	0.076615
M3Y704	RPS19		0.137542	0.0766093
M3YFR5	LAMA4		0.560904	0.0765394
M3Z852	THAP11		0.191567	0.0765006
M3Z0D4	HEXA		0.202505	0.0762666
M3XRI9	DOCK11		0.17942	0.0757802
M3YTG1	ARF3		0.225474	0.0757325
M3XYD9			0.163085	0.0756537
M3Z190	PAWR		0.195917	0.075641
M3XN04	BPHL		0.313768	0.0748749
M3Z000			0.255432	0.0745029
M3Z2S9	ZNF512		0.0544557	0.0742893
G9K7V3			0.724637	0.0742766
M3XYN2	ANXA9		0.288892	0.0738188
M3XQD0	SMARCC2		0.306796	0.0737883
M3YK62	ABCC4		0.108887	0.0734685
M3XN59	ECI2		0.433878	0.0728486
M3XQQ7	CUL4B		0.13499	0.0725136
M3YXK8	BGN		0.261499	0.0720158
M3Y1S6	HECTD1		0.098598	0.0718975
M3YTP1	HBS1L		0.124773	0.0718708
M3XTV6	COMMD2		0.163663	0.0717303
M3Y7T7	RPL28		0.0705755	0.071427
G9L2R2	VPS51		0.29852	0.070961
M3YI43	NUP88		0.185952	0.0708612
M3YTR0	BCLAF1		0.238004	0.0705992
M3YYN5	CYP27A1		0.211265	0.0704066
M3YXA2	BAZ1B		0.135482	0.0702273
M3YC32			0.223974	0.0700372
M3YQR7	EBNA1BP2		0.326446	0.0700067
M3Z0Z6	CYFIP1		0.311958	0.0696106
M3XQL3	FAM49B		0.31871	0.0695979
M3YG05	CCDC127		0.052613	0.0691935
M3Y1C0	NUP153		0.378545	0.0691083
M3YFQ8	Rpl7		0.153856	0.0687822
M3Z1G5	M6PR		0.295496	0.0683333
M3Y9P5	CCDC90B		0.118416	0.0679251
M3Y053	DTX3L		0.102847	0.0678088
M3XMZ1	EEF1B2		0.140636	0.0677795
M3YRE5	ANKMY2		0.0783611	0.0676511
M3YT40	OSBP		0.268195	0.0669454
M3XVW5	MLEC		0.293607	0.0666746
M3XV71	NID1		1.02878	0.0665512
M3YNP6	RARS		0.28577	0.0659866
M3Y1E5	EZR		0.156552	0.0656967
M3XQQ4	ETFB		0.491091	0.0653998
M3YFB5	FAM98A		0.15375	0.0653884
M3YB97	PRPF6		0.130888	0.0650826
M3Y588	SND1		0.943035	0.064874
M3XW52	RDX		0.208367	0.0642014
M3XQ36	XRN2		0.118978	0.0636692
M3XWL2	SEC24C		0.234893	0.0635236
M3YSG9	TNPO1		0.274183	0.0634467
M3Z880	PPIA		0.0754153	0.0633736
M3YDS0	COQ6		0.175977	0.0633602
M3Z0U4	COPG1		0.338748	0.0630252
M3Z292	DYNLRB1		0.133718	0.0624879
M3XWF8	GNAO1		0.327328	0.0623964
M3YTN0	FYB		0.0531092	0.0623633
M3YGB9			0.20073	0.0623137
M3XP59			0.185537	0.0622145
M3XU61	PGAM5		0.222965	0.0612488
M3XXD7	Luc7l2		0.190553	0.0609945
M3Y659	ETHE1		0.230423	0.0609659
M3Z1P1	ACOT8		0.0422898	0.0607414
M3XQ50	RALGAPA2		0.0443728	0.0606823
G9KE93			0.159522	0.0606047
M3YC75	PDDC1		0.0488384	0.0605818
M3YFZ3	NUMA1		0.251613	0.0605768
M3Y4Y2	NANS		0.142731	0.060496
M3Y7Y4	EXOC6B		0.12603	0.0602945
M3Y234	FERMT2		0.353905	0.0602093
M3YUQ8	TARS		0.217999	0.0601711
M3YVB0	AKAP1		0.0849465	0.0598202
M3YTV1	AGO1		0.152275	0.0594603
M3YA53			0.153011	0.0586014
M3Y2N7	DOCK6		0.337787	0.0583986
M3YJC9	FBXO3		0.0497373	0.0573673
M3Y305	CSDE1		0.203217	0.0571162
M3YA48	ILF2		0.103925	0.0570971
M3YHL0	CPNE3		0.167775	0.0567888
M3YJ89	LMAN2L		0.045784	0.0565891
M3Y7G5	PLEC		0.983283	0.0565389
M3XYM0	PRUNE		0.099821	0.0553939
M3XZI8	BICD2		0.0793348	0.0553493
M3XMP6	NOP58		0.193213	0.0552209
M3YVE6	PDK2		0.0878712	0.0550588
M3XZG1	UBE4A		0.180434	0.0550575
M3XUD0	MBNL1		0.110846	0.0545591
M3XXM3	ALDH9A1		0.4197	0.0545165
M3XWG2	RBM4		0.189115	0.0543753
M3YW81	UNC45A		0.0882479	0.0543556
M3YR47	CMTR1		0.0696793	0.0542049
M3XW72	FTO		0.183216	0.0540314
M3Y8T5	SF3B1		0.180072	0.0539284
M3Z238	SRC		0.354141	0.0535704
M3XZE7	POLR2C		0.0852997	0.0535132
M3XVD7	GRK5		0.0401237	0.0532786
M3YBH7	TGOLN2		0.0571287	0.0524254
M3XSC4	CLIP1		0.282286	0.0522372
M3XRL5	MSRA		0.28396	0.0518659
M3Y9P0	PGM1		0.362049	0.0518309
M3Y7F3	TMEM245		0.0672803	0.050904
M3YWU9	KDM1A		0.123117	0.0507984
M3YR69	PEA15		0.0405983	0.0507946
M3YZH3	ZNF384		0.0464945	0.0507774
M3XN99	DPP4		0.137999	0.0506128
G9K8Y3			0.0432723	0.0506077
M3YMI6	MAPK3		0.0819942	0.0496457
M3YR21	MTA2		0.215071	0.0494506
M3YP72	PRPF8		0.419157	0.0492694
M3YL11	TOP2B		0.389677	0.0488294
M3YHJ3	COPS6		0.204641	0.0487811
M3Z2G3	SUN1		0.144592	0.0485687
M3YNT8	RP2		0.103277	0.0482648
M3XYH1	EPRS		0.262877	0.0481809
M3YLZ4	GALNT2		0.090068	0.0478109
M3YS53	NDUFAF3		0.139364	0.0476538
M3YNB5	YIPF3		0.182715	0.0476424
M3YIW5	SEMA4C		0.041422	0.0473499
M3XLT8	SHMT1		0.43015	0.0463289
Q07E23	CAPZA2		0.340787	0.0463117
M3Y2N0	COX7A1		0.135815	0.046292
M3YQE9	G3BP1		0.177957	0.0461934
M3YDQ3	MAMDC2		0.0681397	0.0460466
M3YA40	FAM98B		0.129327	0.0459531
M3XZW7	ZNF326		0.0900935	0.0445658
M3YCX2	ACAD8		0.12665	0.0445404
M3Y6K5	ARHGAP10		0.0374535	0.0444857
M3YAZ3	SUCLG1		0.128844	0.0441551
M3YH70	EIF3J		0.129902	0.0440019
M3XQN6	Sec22b		0.169342	0.0434119
M3YAY2	RASSF2		0.102893	0.0432517
M3YYY5			0.09631	0.0430126
M3Z205	PAF1		0.0797766	0.0425129
M3Y357	LAMA3		0.249172	0.042071
M3Y1Y4	SCFD1		0.126811	0.0417131
M3YC50	CIAO1		0.113575	0.0412013
M3XXB9	FKBP5		0.286174	0.0408643
M3Z281	PROCR		0.0416926	0.0407906
M3YZJ4	CHD4		0.12298	0.0398305
M3YPW1	CYGB		0.0821074	0.0396341
M3YTX4	NUP155		0.190117	0.0392488
M3YG18	ATP6V0A1		0.0721607	0.0392462
M3YGP6	NELFE		0.353825	0.0386734
M3Y8Y0	LAMA5		0.171782	0.0384738
M3YBH2	LDB3		0.101495	0.0381877
M3XV89	CCNK		0.0858117	0.038166
M3YBF3	GCHFR		0.0886454	0.0380898
M3YQU1	ABR		0.0763992	0.0379753
M3XMC7	CFLAR		0.090836	0.0376231
M3YHZ8	LETM1		0.180212	0.037468
M3Z7E1	ECHDC1		0.119647	0.0362816
M3YWQ9	PGLS		0.0760487	0.0358353
M3YYL2	VPS4B		0.0526747	0.0358162
M3YYQ6	Ccz1		0.0996548	0.0350844
M3Z115	FGF2		0.0444483	0.0350335
M3Z207	GMFG		0.255553	0.0341803
M3YTW4	GLYR1		0.107779	0.0339839
M3XNC1	DSP		0.113604	0.0338561
M3XUM7	SSR3		0.0272399	0.0337626
M3Z7U9	HNRNPA0		0.0667231	0.0330194
M3YQF3	PTPRF		0.173714	0.0329336
M3Y1Z7	TRADD		0.0541518	0.0327682
M3XSZ7	PPP6R2		0.0267557	0.0325292
G9KSM3			0.130302	0.0323054
M3YDA8	MPDU1		0.0896271	0.0312691
M3YUN3	NCALD		0.123279	0.0311648
M3Z003	PYROXD2		0.0579558	0.0299269
M3XXW2	COMT		0.104174	0.0299238
M3YNF4	TSSC1		0.0929978	0.0299142
M3YQE6	NXF1		0.0526546	0.0296014
M3Y8Q2	DHX38		0.0315823	0.0294711
M3Y012	STOML2		0.0479857	0.0294336
M3XV57	LAMB3		0.131813	0.0294291
M3XVG2	EIF3A		0.150421	0.0289536
M3YEC4	EIF2B4		0.0419988	0.0287183
M3Y0N0	DDX20		0.109287	0.0286115
M3XNX3	RBM8A		0.112833	0.0285708
M3XZT0	VAPA		0.123729	0.0284799
M3YG78	OLFML1		0.0782307	0.0281881
M3YVG6	FABP3		0.0568055	0.028148
M3XM15	ILKAP		0.0483287	0.0279172
M3YXQ1	PADI4		0.0857004	0.0278111
G9K4K0			0.0604588	0.0275205
M3XWK6	CCAR2		0.0557391	0.0272115
M3Y3T3	PSME1		0.10949	0.0270818
M3XZD1	EHD2		0.0269237	0.0267448
M3Y072	LMNA		0.446293	0.0265706
M3YKP4	LMNB1		0.564085	0.0264727
M3YYR5	CYTH3		0.024371	0.0264575
M3YFS1	DIS3		0.106956	0.026385
M3YEK1	ESYT2		0.0548506	0.0263348
M3YGC5	Prorsd1		0.0237307	0.0259552
G9KM20	RTCA		0.0737518	0.0258783
M3YFP5			0.0195158	0.0255057
M3YUC3	TRAP1		0.19012	0.0252603
M3Z137	PPP2R1A		0.0509303	0.0252533
M3Y2Q7	COL4A3BP		0.0129875	0.0250155
M3YKK9	NUCKS1		0.0377728	0.0248369
M3XRT7	FABP4		0.114607	0.0243734
M3Z1H9	PTPN1		0.148256	0.0243721
M3Y3Z0	ESAM		0.0806126	0.0239124
M3YYW3	TIMM21		0.125914	0.0236956
M3XM19	SMS		0.0514115	0.0236352
M3Y296	ROCK1		0.117943	0.0232938
M3YBR5	TRAPPC1		0.0369161	0.0232576
[truncated: 2,543 more rows]
