# Supplementary material for: Acute experimental infection of bats and ferrets with Hendra virus: Insights into the early host response of the reservoir host and susceptible model species
Source: PLoS Pathog. 2020 Mar 30;16(3):e1008412. doi: 10.1371/journal.ppat.1008412 (PMC7145190; doi:10.1371/journal.ppat.1008412)
Supplement: S3 Table — (XLSX) [file ppat.1008412.s003.xlsx]

## Sheet: Upregulated_Pathways
Tpye 1 Interferon signaling	interferon gamma mediated signaling pathway	neutrophil degranulation	T cell costimulation	Antigen processing and exogenous peptide antigen viral MHC class I	Neutrophil mediated immunity	Regulation of cytokine production involved in immune response	regulation of megakaryocyte differentiation	positive regulation of lymphocyte activation	positive regulation of T cell activation	T cell receptor signaling pathway	humoral immune response mediated by circulating immunoglobulin
CDC3	CAMK2D	ARSA	CAV1	B2M	ACTR1B	B2M	CBFB	AGER	AGER	CSK	C1S
CACTIN 7	CD44	B2M	CDC42	ERAP2	ADAM17	FCER1G	GP1BA	ANXA1	ANXA1	GBP1	C3
HSP90AB1	CDC37	CD59	FYN	FCER1G	C3	MIF	H3F3A	C21orf33	C21orf33	HLA-DRA	C5
IFIT1	DNAJA3	CNN2	GRB2	PSMA8	CD44	PRKCZ	HMGB2	CAV1	CAV1	HLA-DRB1	CD46
IFIT2	GBP1	FCER1G	HLA-DQB1	PSMD5	CHAMP1	RSAD2	ITGA2b	CD46	CD46	INPP5D	CFI
IFIT3	HLA-DRA	FTH1	PKN1	PSME3	CNN2	S100A8		CD81	CSK	NCK1	HLA-DRB1
IFITM3	HLA-DRB1	GLB1		SNAP23	CSTB	TINAGL1		CSK	DNAJA3	PAK1	IGHA1
ISG15	JAK1	GSTP1		VAMP3	DBNL			DNAJA3	EFNB1	PAWR	IGLC1
JAK1	PARP9	GUSB			DYNLT1			EFNB1	HLA-DRA	PIK3R1
LSM14A	PRKCD	LAMP1			EEF2			HLA-DRA	HLA-DRB1	PSMA4
MX1		LAMTOR3			FABP5			HLA-DRB1	HSPD1	PSMB7
MX2		LYZ			FTH1			HSPD1	IL18	PSMC3
MYD88		METTL7A			GD12			IGHA1	NCK1	PSMD7
OAS3		MIF			GLA			IGLC1	PAK1	PTPRJ
OASL		NBEAL2			GNPDA1			IL18	PIK3R1	THY1
PTPN2		NCSTN			GSN			INPP5D	PRKCZ	UBB
TYK2		NIT2			GYG1			LAMP1	PYCARD	UBE2N
		PSAP			HP			NCK1	SYK
		S100A11			ITGAV			PAK1	THY1
		S100A12			LAMP1			PIK3R1	YES1
		S100A8			LTA4H			PRKCZ
		SLC44A2			NRAS			PYCARD
		SNAP23			ORM1			S100A8
		TINAGL1			PGAM1			SYK
		TMEM173			PLEKHO2			THY1
		TMEM63A			PPIA			YES1
		TOLLIP			PRDX6
					PRKCD
					PSMB7
					PSMC3
					PSMD7
					PTPRJ
					PYCARD
					S100A11
					S100A8
					SFTPA1
					SNAP29
					SPTAN1
					SYK
					TIMP2
					VAMP8
					VAPA
					WDR1
					XRCC5
																											B1	B2	F1	F2
																											2.59	0.0032	-0.55	-2.08
																											2.71	0.53	0.37	-2.03
																											2.41	-0.44	0.29	-2.2
																											4.5	0.79	0.16	0.26
																											1.93	-0.07	1.7	-1.3
																											3.43	0.25	0	0
																											1.73	0.76	0	0
																											8.4	0.058	0	0

## Sheet: Downregulated_pathways
activation of immune response involved in proteosome	complement activation alternate pathway	myeloid activation involved in immune response	positive regulation of production of molecular mediator of immune response	mast cell activation involved in immune response	positive regulation of myeloid cell differentiation	myeloid cell differentiation	activation of immune response involved in complement pathways	Complement activation	Complement activation, lectin pathway	Negative regulation of leukocyte differentiation
BAG6	C3	AUBG	CD74	HMOX1	CD74	CD74	APOB	C1QB	C1S	APCS
BRAF	C5	ACCAA1	HK1	PIK3CG	MIA3	CREBBP	C1QB	C1QC	MASP1	C1QC
C8B	C8B	ADAM10	HPX	SPNS1	SMAP1	DMTN	C1QC	C1R	MASP2	FBX07
C8G	C8G	ALAD	MIF	UNC13D	STAT3	EIF6	C1R	C1S	MBL2	NF1
CD14	C9	ALDH3B1				EPX	C1S	C3		PGLYRP2
CLU	CFH	ANPEP				G6PD	C3	C4BPA
CPN2		APRT				ITGA2B	C4BPA	C5
CREBBP		ARHGAP9				LTF	C5	C6
GPLD1		ASAH1				MB	C6	C8B
GRAP2		ATG7				MIA3	C8B	C8G
ITGAM		ATP6V1D				MMP9	C8G	C9
LTF		CAB39				NF1	C9	CFH
MYO1G		CD14				PML	CFH	CLU
NLRX1		CLU				SFXN1	CLU	CPB2
PKN1		COMMD9				SMAP1	CPB2	CPN2
PLD2		CPPED1				STAT3	CPN2	IGHM
PRMT5		CTSA				VPS33A	FGA	MASP1
PSMB10		CTSG				WASF2	FGB	MASP2
PSMB3		CTSZ					GPLD1	MBL2
PSMB5		CYBB					IGHM	PROS1
PSMB9		DDX3X					LBP	VTN
PSMD11		DERA					MASP1
PSMD13		DNASE1L1					MASP2
PSMD5		DPP7					MBL2
PSMD8		DSP					PAG1
PSME1		EPX					PGLYRP2
PSME3		GLB1					PROS1
PSMF1		GOLGA7					VTN
PRPRC		CHEXB
RAPGEF1		HGSNAT
SPNS1		HMOX1
THEMIS2		IQGAP2
UBQLN1		ITGAM
WASF2		KPNB1
WASL		LAMTOR2
		LTF
		MANBA
		MIF
		MMP9
		MPO
		NAPRT
		NCSTN
		NDUFC2
		OLFM4
		PAFAH1B2
		PDXK
		PFKL
		PIK3CG
		PSMD11
		PSMD13
		PTPRC
		PXDN
		RAB4B
		RAB5B
		SERPINB1
		SLC27A2
		SLC44A2
		SPNS1
		TCIRG1
		UNC13D
		VAMP2
